# Supplementary material for: (E)-5-Benzyl-1-methyl-N-nitro-1,3,5-triazinan-2-imine
Source: Acta Crystallogr Sect E Struct Rep Online. 2010 Mar 20;66(Pt 4):o867. doi: 10.1107/S1600536810009426 (PMC2983939; doi:10.1107/S1600536810009426)
Supplement: Supplementary file 2 [file e-66-0o867-Isup2.hkl]

# 
# h,k,l, Fc-squared, Fo-squared, sigma(Fo-squared) and status flag 
# 
data_I
_shelx_title ' 90310B in P2(1)/c' 
_shelx_refln_list_code          4 
_shelx_F_calc_maximum      158.84 
_exptl_crystal_F_000       528.00 
_reflns_d_resolution_high  0.7700 
 
loop_ 
 _symmetry_equiv_pos_as_xyz 
 'x, y, z' 
 '-x, y+1/2, -z+1/2' 
 '-x, -y, -z' 
 'x, -y-1/2, z-1/2' 
 
_cell_length_a    12.2933 
_cell_length_b     6.7769 
_cell_length_c    14.8578 
_cell_angle_alpha  90.000 
_cell_angle_beta  107.355 
_cell_angle_gamma  90.000 
 
_shelx_F_squared_multiplier     1.000 
 
loop_ 
 _refln_index_h 
 _refln_index_k 
 _refln_index_l 
 _refln_F_squared_calc 
 _refln_F_squared_meas 
 _refln_F_squared_sigma 
 _refln_observed_status 
   2   0   0     1010.39      944.91     11.29 o 
   3   0   0       39.32       25.30      0.41 o 
   4   0   0      245.57      273.11      2.97 o 
   5   0   0    11365.71    11563.60    216.36 o 
   6   0   0     1052.41      921.39     18.19 o 
   7   0   0        3.02        0.47      0.32 o 
   8   0   0        4.68        5.46      0.47 o 
   9   0   0       13.03       12.12      1.01 o 
  10   0   0        0.55        0.35      0.37 o 
  11   0   0       55.95       64.71      1.52 o 
  12   0   0       42.38       43.20      2.00 o 
  13   0   0       80.72       92.19      1.97 o 
  14   0   0       41.11       33.21      1.32 o 
  15   0   0       28.30       39.09      4.71 o 
   1   1   0        4.61        5.31      0.12 o 
   2   1   0     4857.18     4959.73    164.64 o 
   3   1   0     2647.05     2461.73     52.07 o 
   4   1   0      205.87      189.69      1.41 o 
   5   1   0        6.47        4.79      0.39 o 
   6   1   0        1.13        3.18      0.20 o 
   7   1   0      473.23      484.09      4.15 o 
   8   1   0      391.92      359.98      3.34 o 
   9   1   0       92.93       80.99      1.12 o 
  10   1   0      150.29      141.48      1.64 o 
  11   1   0        1.47        2.44      0.46 o 
  12   1   0       19.73       16.64      0.71 o 
  13   1   0        3.17        3.66      0.47 o 
  14   1   0        1.07        0.90      0.72 o 
  15   1   0        8.19        9.23      1.35 o 
   0   2   0     1160.63     1072.71      9.21 o 
   1   2   0        3.98        7.04      0.22 o 
   2   2   0      109.52      113.20      1.05 o 
   3   2   0        0.53        0.20      0.17 o 
   4   2   0      617.23      616.47      6.94 o 
   5   2   0        1.54        2.89      0.38 o 
   6   2   0      194.45      227.96      2.41 o 
   7   2   0       62.36       65.38      1.21 o 
   8   2   0       35.75       39.58      0.57 o 
   9   2   0      150.53      145.93      2.05 o 
  10   2   0      460.29      449.41      4.10 o 
  11   2   0       10.83       12.90      0.41 o 
  12   2   0      148.07      147.04      3.82 o 
  13   2   0        8.76        6.97      1.13 o 
  14   2   0       34.86       45.19      2.96 o 
   1   3   0      309.09      312.57      2.63 o 
   2   3   0      469.74      503.19      3.95 o 
   3   3   0      883.22      960.10      8.19 o 
   4   3   0      594.91      583.58      4.82 o 
   5   3   0      204.81      210.93      2.09 o 
   6   3   0      183.89      202.65      3.46 o 
   7   3   0       99.44      104.87      2.52 o 
   8   3   0     1610.74     1741.76    150.09 o 
   9   3   0       42.80       40.10      2.12 o 
  10   3   0        1.75        0.96      0.76 o 
  11   3   0       22.31       23.47      1.77 o 
  12   3   0        3.60        2.51      1.08 o 
  13   3   0       21.99       23.96      1.91 o 
  14   3   0        0.01        0.12      0.90 o 
   0   4   0       21.36       19.90      0.73 o 
   1   4   0       87.72       92.54      0.99 o 
   2   4   0        0.14        0.36      0.21 o 
   3   4   0        1.28        3.40      0.38 o 
   4   4   0        9.72        9.96      0.67 o 
   5   4   0       17.80       18.00      0.51 o 
   6   4   0      114.07      116.24      1.18 o 
   7   4   0      256.04      253.37      4.44 o 
   8   4   0      139.75      146.80      3.38 o 
   9   4   0        5.86        5.79      1.23 o 
  10   4   0      223.48      226.88      6.62 o 
  11   4   0       15.09       13.94      1.85 o 
  12   4   0       20.31       16.01      5.90 o 
  13   4   0        3.34        2.88      1.78 o 
   1   5   0       88.06       86.42      1.14 o 
   2   5   0      304.51      309.29      3.95 o 
   3   5   0      122.22      128.75      1.66 o 
   4   5   0       37.31       40.06      1.07 o 
   5   5   0        0.71        0.12      0.26 o 
   6   5   0        6.28        6.14      0.44 o 
   7   5   0      112.76      110.69      3.28 o 
   8   5   0      189.99      189.47      4.33 o 
   9   5   0        7.98        6.92      1.40 o 
  10   5   0        4.65        3.01      1.63 o 
  11   5   0        0.00        0.64      1.01 o 
  12   5   0        3.68        1.85      1.95 o 
   0   6   0      138.61      146.15      2.93 o 
   1   6   0       76.10       76.19      1.40 o 
   2   6   0       46.98       47.06      1.24 o 
   3   6   0       88.22      103.38      1.59 o 
   4   6   0       84.39       76.86      1.58 o 
   5   6   0       31.83       30.67      1.21 o 
   6   6   0        3.95        2.86      0.54 o 
   7   6   0       11.19       -0.08      0.52 o 
   8   6   0        3.12        1.33      1.57 o 
   9   6   0        0.79       -1.55      2.00 o 
  10   6   0        0.08        0.00      1.09 o 
  11   6   0       15.27       17.59      4.52 o 
   1   7   0      157.38      164.64      3.63 o 
   2   7   0      105.21      117.12      2.61 o 
   3   7   0       25.62       28.94      1.36 o 
   4   7   0       15.79       11.20      1.25 o 
   5   7   0        8.47        1.38      1.06 o 
   6   7   0        0.02        0.04      0.37 o 
   7   7   0       24.16       25.41      7.13 o 
   8   7   0       27.82       27.80     15.69 o 
   9   7   0       45.03       60.07      8.68 o 
   0   8   0        7.22       13.85      2.02 o 
   1   8   0        4.36        4.59      1.09 o 
   2   8   0        0.19       -0.23      0.90 o 
   3   8   0        0.01        0.44      0.88 o 
   4   8   0        7.91        2.26      2.00 o 
   5   8   0        2.91        7.43      6.71 o 
   6   8   0        0.11        0.00      0.99 o 
 -15   1   1        2.73        1.46      0.71 o 
 -14   1   1       42.20       43.79      1.73 o 
 -13   1   1        7.10        4.21      0.41 o 
 -12   1   1        2.66        1.78      0.33 o 
 -11   1   1      167.09      172.99      3.33 o 
 -10   1   1       26.88       30.57      0.66 o 
  -9   1   1      274.78      259.20      2.64 o 
  -8   1   1        8.69       15.77      0.47 o 
  -7   1   1      690.53      699.54      5.56 o 
  -6   1   1      215.28      240.53      2.49 o 
  -5   1   1       15.83       14.86      0.36 o 
  -4   1   1       71.76       81.17      1.05 o 
  -3   1   1      357.90      327.79      2.72 o 
  -2   1   1       97.23       68.83      0.48 o 
  -1   1   1      974.47      946.85      5.97 o 
   0   1   1     1557.87     1469.72     21.69 o 
   1   1   1     4012.73     4030.91     46.70 o 
   2   1   1    11110.65    10652.28    166.19 o 
   3   1   1      391.06      382.64      4.47 o 
   4   1   1      331.05      273.33      2.07 o 
   5   1   1      903.26     1049.93     13.26 o 
   6   1   1     2167.66     2535.36     25.90 o 
   7   1   1      431.17      357.40      3.75 o 
   8   1   1      105.32       88.69      1.11 o 
   9   1   1        5.51        5.64      0.57 o 
  10   1   1      100.12       85.46      1.27 o 
  11   1   1      149.86      121.54      1.69 o 
  12   1   1       88.68       77.48      1.40 o 
  13   1   1       33.59       33.19      1.03 o 
  14   1   1        1.35        0.92      0.68 o 
 -15   2   1        1.01        0.15      0.67 o 
 -14   2   1        0.00        0.58      0.90 o 
 -13   2   1        2.28        1.17      0.75 o 
 -12   2   1        0.01        0.01      0.44 o 
 -11   2   1        0.43        0.15      0.59 o 
 -10   2   1       45.88       62.60      5.76 o 
  -9   2   1      159.51      169.63      3.02 o 
  -8   2   1       31.02       45.29      1.40 o 
  -7   2   1       67.03       70.09      1.54 o 
  -6   2   1       19.09       13.50      0.86 o 
  -5   2   1       32.74       35.27      0.96 o 
  -4   2   1        6.78        6.97      0.11 o 
  -3   2   1      697.90      688.73      5.27 o 
  -2   2   1      562.74      557.18      3.85 o 
  -1   2   1     1149.83     1027.01      6.61 o 
   0   2   1      466.18      436.63      2.88 o 
   1   2   1       32.32       29.39      0.43 o 
   2   2   1     1322.24     1314.25     10.63 o 
   3   2   1      498.76      467.09      3.98 o 
   4   2   1      456.38      451.65      4.23 o 
   5   2   1      718.48      754.77      5.85 o 
   6   2   1      248.31      253.40      2.14 o 
   7   2   1       38.71       28.89      0.59 o 
   8   2   1        0.77        0.06      0.17 o 
   9   2   1        1.55        1.20      0.34 o 
  10   2   1      372.35      373.50      3.85 o 
  11   2   1        1.10        0.96      0.28 o 
  12   2   1        1.44        1.62      0.51 o 
  13   2   1        4.70        4.82      1.29 o 
  14   2   1       22.18       22.20      1.85 o 
 -14   3   1        1.27        2.06      1.10 o 
 -13   3   1       36.39       37.11      2.17 o 
 -12   3   1        2.06        2.47      1.69 o 
 -11   3   1      124.41      128.80      3.24 o 
 -10   3   1      231.82      223.97      4.33 o 
  -9   3   1      162.87      189.90     14.05 o 
  -8   3   1     1115.83     1087.92     18.20 o 
  -7   3   1        6.57        7.37      0.98 o 
  -6   3   1       87.54       91.31      2.11 o 
  -5   3   1        9.32       10.35      0.43 o 
  -4   3   1      794.24      825.95      7.31 o 
  -3   3   1      335.77      376.66      4.00 o 
  -2   3   1      349.53      297.39      2.10 o 
  -1   3   1      748.84      645.41      4.36 o 
   0   3   1       10.12       10.01      0.34 o 
   1   3   1     1814.59     1875.81     15.29 o 
   2   3   1       76.32       74.64      0.92 o 
   3   3   1     1228.55     1395.01     12.36 o 
   4   3   1      360.95      414.85      3.52 o 
   5   3   1        8.47        3.18      0.30 o 
   6   3   1      111.11      102.24      0.99 o 
   7   3   1        0.54        1.11      0.20 o 
   8   3   1      641.31      678.96     24.29 o 
   9   3   1       30.85       33.37      2.00 o 
  10   3   1       10.66        7.72      1.18 o 
  11   3   1        0.66        0.60      0.99 o 
  12   3   1       52.27       50.40      2.35 o 
  13   3   1      108.63      124.35      4.04 o 
  14   3   1       65.93       84.02      4.12 o 
 -13   4   1       24.29       26.16      2.22 o 
 -12   4   1        1.61        1.62      1.07 o 
 -11   4   1       33.96       35.22      4.31 o 
 -10   4   1      292.76      296.49      7.12 o 
  -9   4   1      207.70      213.22      4.42 o 
  -8   4   1      207.71      212.27      4.54 o 
  -7   4   1      177.27      171.78      3.44 o 
  -6   4   1       78.86       63.14      0.91 o 
  -5   4   1       25.67       24.49      0.60 o 
  -4   4   1       32.70       37.78      0.93 o 
  -3   4   1      639.49      663.84      4.93 o 
  -2   4   1      799.83      831.40      6.33 o 
  -1   4   1      807.87      889.37      6.68 o 
   0   4   1        0.03        0.71      0.23 o 
   1   4   1      476.87      528.13      7.21 o 
   2   4   1      233.14      258.20      2.30 o 
   3   4   1      574.16      582.69      6.29 o 
   4   4   1        1.90        0.59      0.24 o 
   5   4   1       55.69       56.37      0.91 o 
   6   4   1      265.59      268.25      3.40 o 
   7   4   1       66.66       74.69      0.94 o 
   8   4   1       28.09       35.48      7.78 o 
   9   4   1       98.33      104.35      3.33 o 
  10   4   1       91.85       93.02      7.48 o 
  11   4   1       10.79       11.98      1.63 o 
  12   4   1       80.30       88.52      3.67 o 
  13   4   1        0.31        0.94      1.04 o 
 -12   5   1       30.35       31.16      3.08 o 
 -11   5   1       13.35       12.06      2.34 o 
 -10   5   1        0.48        0.47      1.27 o 
  -9   5   1       16.03       19.16      3.24 o 
  -8   5   1       38.91       44.79      2.76 o 
  -7   5   1        5.22        4.85      0.66 o 
  -6   5   1       40.99       37.20      0.80 o 
  -5   5   1      123.92      116.40      1.66 o 
  -4   5   1      131.55      125.49      1.55 o 
  -3   5   1        4.55        3.20      0.42 o 
  -2   5   1      141.38      143.12      1.64 o 
  -1   5   1      113.10      112.58      1.37 o 
   0   5   1       22.84       21.55      0.80 o 
   1   5   1        1.64        1.59      0.36 o 
   2   5   1       10.52       12.73      0.65 o 
   3   5   1       50.23       44.61      1.06 o 
   4   5   1       19.69       21.13      0.69 o 
   5   5   1       18.88       22.21      0.94 o 
   6   5   1        0.62        0.38      0.28 o 
   7   5   1        5.05        4.91      0.28 o 
   8   5   1       13.25       16.60      2.10 o 
   9   5   1        0.15       -0.55      0.96 o 
  10   5   1       75.78       88.03      4.26 o 
  11   5   1        3.74        4.82      1.48 o 
  12   5   1        0.04        0.01      1.16 o 
 -10   6   1       18.40       17.92      3.13 o 
  -9   6   1        0.32        0.00      0.90 o 
  -8   6   1        0.01       -0.12      0.87 o 
  -7   6   1        2.29        1.14      0.43 o 
  -6   6   1       68.47       58.01      1.20 o 
  -5   6   1        3.01        5.22      0.57 o 
  -4   6   1        1.09        1.93      0.53 o 
  -3   6   1      228.08      237.64      2.85 o 
  -2   6   1       52.99       48.99      1.06 o 
  -1   6   1      562.59      556.46      5.27 o 
   0   6   1        4.47        5.68      0.67 o 
   1   6   1       32.93       30.81      4.00 o 
   2   6   1      207.57      216.74      3.11 o 
   3   6   1       51.08       53.60      1.40 o 
   4   6   1       70.84       49.40      1.28 o 
   5   6   1       52.59       54.20      1.21 o 
   6   6   1        1.15        0.01      0.25 o 
   7   6   1      103.87       99.73      1.93 o 
   8   6   1       82.23       91.03      4.01 o 
   9   6   1       72.12       96.50      3.69 o 
  10   6   1       20.34       24.44      3.70 o 
  -9   7   1        2.46        1.59      1.66 o 
  -8   7   1       10.70        0.02      1.74 o 
  -7   7   1       50.43       58.83      6.32 o 
  -6   7   1       35.70       43.72      1.17 o 
  -5   7   1       18.10       15.98      2.63 o 
  -4   7   1        1.50        0.26      0.45 o 
  -3   7   1       14.96       12.10      1.14 o 
  -2   7   1      288.74      301.00      4.87 o 
  -1   7   1       93.29      100.00      2.58 o 
   0   7   1        2.02        1.73      0.69 o 
   1   7   1      109.16      112.65      2.88 o 
   2   7   1        2.26      110.92      6.45 o 
   3   7   1       55.52       53.01      1.93 o 
   4   7   1       14.37        8.29      2.66 o 
   5   7   1       51.16       52.13      1.48 o 
   6   7   1       10.34        0.57      0.52 o 
   7   7   1        0.07        0.10      0.65 o 
   8   7   1        3.81        1.90      1.72 o 
  -6   8   1        0.57        0.02      1.03 o 
  -5   8   1        7.55        0.00      0.95 o 
  -4   8   1       91.75       95.87      2.95 o 
  -3   8   1        5.21        4.17      1.17 o 
  -2   8   1        0.00        0.38      0.76 o 
  -1   8   1        0.59        0.06      0.49 o 
   0   8   1        3.11        2.61      0.76 o 
   1   8   1       36.55       40.97      2.38 o 
   2   8   1       13.38        8.53      6.99 o 
   3   8   1        0.12       -0.14      0.64 o 
   4   8   1       13.97       10.99      4.11 o 
   5   8   1       42.27       47.46      2.85 o 
   6   8   1       14.64        0.02      1.09 o 
 -15   0   2        8.88        9.10      2.98 o 
 -14   0   2       68.04       64.59      6.25 o 
 -13   0   2       19.10       20.93      0.95 o 
 -12   0   2      605.42      547.73      7.17 o 
 -11   0   2       51.33       43.17      1.45 o 
 -10   0   2       87.50       98.73      1.72 o 
  -9   0   2      597.23      630.41      7.05 o 
  -8   0   2      120.42      122.57      1.59 o 
  -7   0   2     5401.33     6394.96     92.04 o 
  -6   0   2        2.75        0.83      0.22 o 
  -5   0   2      204.65      188.52      1.98 o 
  -4   0   2     2263.03     2241.13     24.25 o 
  -3   0   2     3285.02     3391.84     96.38 o 
  -2   0   2    19303.06    19502.27    779.86 o 
   1   0   2     1182.31     1250.02     17.28 o 
   2   0   2      880.50      864.22      9.35 o 
   3   0   2      143.65      115.33      2.69 o 
   4   0   2      241.46      202.10      2.40 o 
   5   0   2     1065.24     1068.37     13.32 o 
   6   0   2      380.49      382.22      4.67 o 
   7   0   2        0.49        0.01      0.20 o 
   8   0   2      227.85      285.65      7.90 o 
   9   0   2       71.40       68.50      1.68 o 
  10   0   2      108.10      118.41      2.49 o 
  11   0   2        4.84        2.34      0.67 o 
  12   0   2       25.82       22.06      1.19 o 
  13   0   2        8.23        6.83      0.93 o 
  14   0   2       14.37       10.22      3.49 o 
 -15   1   2        2.29        1.28      0.67 o 
 -14   1   2        1.29        0.63      0.58 o 
 -13   1   2       25.12       25.95      0.88 o 
 -12   1   2       62.99       60.93      1.08 o 
 -11   1   2       18.52       20.38      0.56 o 
 -10   1   2       11.30        7.18      0.38 o 
  -9   1   2       57.25       62.85      0.87 o 
  -8   1   2       78.05       79.82      0.88 o 
  -7   1   2       24.98       21.75      0.72 o 
  -6   1   2      255.72      280.16      2.46 o 
  -5   1   2        8.02        6.64      0.17 o 
  -4   1   2      447.89      399.43      3.81 o 
  -3   1   2       82.37       71.49      0.47 o 
  -2   1   2      459.95      421.31      4.72 o 
  -1   1   2      534.29      516.05      4.14 o 
   0   1   2     1366.59     1271.26     12.12 o 
   1   1   2        2.84        3.31      0.20 o 
   2   1   2      800.80      816.58      9.94 o 
   3   1   2      707.12      650.12      5.19 o 
   4   1   2       11.34        5.71      0.26 o 
   5   1   2        9.92        4.84      0.25 o 
   6   1   2       78.42       75.17      1.32 o 
   7   1   2      201.10      193.79      1.86 o 
   8   1   2      556.14      576.48      5.54 o 
   9   1   2       56.88       57.48      1.05 o 
  10   1   2       75.20       76.69      1.35 o 
  11   1   2       12.65       14.57      0.68 o 
  12   1   2       12.90       10.55      0.81 o 
  13   1   2        5.77        2.79      0.54 o 
  14   1   2       19.89       21.85      1.91 o 
 -15   2   2       70.98       82.89      3.03 o 
 -14   2   2        2.17        2.44      0.80 o 
 -13   2   2       28.73       27.12      1.41 o 
 -12   2   2       41.29       39.57      1.75 o 
 -11   2   2      101.44       97.80      2.61 o 
 -10   2   2      150.04      161.16      5.21 o 
  -9   2   2       28.15       29.64      1.93 o 
  -8   2   2      217.25      199.40      3.09 o 
  -7   2   2        0.02       -0.06      0.31 o 
  -6   2   2       87.89       95.04      1.81 o 
  -5   2   2      848.05      871.86      8.70 o 
  -4   2   2       17.75       26.15      0.50 o 
  -3   2   2      140.78      151.72      1.32 o 
  -2   2   2       72.03       59.84      0.74 o 
  -1   2   2       28.65       44.14      0.33 o 
   0   2   2     1991.59     1843.65     16.09 o 
   1   2   2      123.25      115.79      1.94 o 
   2   2   2        3.08        0.52      0.32 o 
   3   2   2     2427.59     2408.33     28.21 o 
   4   2   2       48.77       41.91      0.79 o 
   5   2   2      186.80      191.25      2.43 o 
   6   2   2        0.64        3.65      0.95 o 
   7   2   2      392.25      396.92      3.65 o 
   8   2   2      470.41      436.08      4.31 o 
   9   2   2      709.36      687.79      6.50 o 
  10   2   2        2.61        2.26      0.49 o 
  11   2   2       27.43       24.04      0.96 o 
  12   2   2        0.01       -0.23      0.32 o 
  13   2   2       73.92       84.18      3.68 o 
  14   2   2       19.37       25.18      2.78 o 
 -14   3   2       60.48       70.36      2.39 o 
 -13   3   2       29.98       30.12      4.33 o 
 -12   3   2        4.89        5.18      1.51 o 
 -11   3   2        3.75        4.93      1.10 o 
 -10   3   2      308.45      306.42      5.38 o 
  -9   3   2      499.11      510.95      9.47 o 
  -8   3   2      115.14      116.15      6.37 o 
  -7   3   2       39.30       30.82      1.66 o 
  -6   3   2      109.80       92.67      2.13 o 
  -5   3   2        0.70        2.69      0.12 o 
  -4   3   2     1550.14     1671.27     13.67 o 
  -3   3   2     1231.75     1312.19      9.48 o 
  -2   3   2      581.61      659.21      4.80 o 
  -1   3   2       74.43       86.70      0.87 o 
   0   3   2        0.01        0.25      0.15 o 
   1   3   2     2821.72     2970.92     32.07 o 
   2   3   2       51.95       54.51      0.86 o 
   3   3   2       10.64        8.19      0.43 o 
   4   3   2      132.61      173.39      1.69 o 
   5   3   2       73.39       58.97      0.89 o 
   6   3   2      668.70      640.93      6.47 o 
   7   3   2      388.43      390.78      4.92 o 
   8   3   2      366.23      366.64      4.96 o 
   9   3   2      310.32      326.98      5.89 o 
  10   3   2       65.14       62.57      1.39 o 
  11   3   2       51.00       51.75      2.92 o 
  12   3   2       54.16       63.66      2.75 o 
  13   3   2        3.75        5.75      1.65 o 
 -13   4   2       21.60       13.41      5.24 o 
 -12   4   2       49.66       53.16      5.38 o 
 -11   4   2      197.30      194.01      8.74 o 
 -10   4   2        1.28        2.70      1.07 o 
  -9   4   2        3.72        3.52      1.36 o 
  -8   4   2       52.08       45.40      2.01 o 
  -7   4   2        6.71        6.96      1.04 o 
  -6   4   2      215.36      222.67      1.71 o 
  -5   4   2      237.09      247.56      2.53 o 
  -4   4   2       33.84       29.09      0.55 o 
  -3   4   2      391.81      382.75      2.94 o 
  -2   4   2      301.85      291.69      4.15 o 
  -1   4   2       83.40       80.38      1.03 o 
   0   4   2        1.07        3.71      0.37 o 
   1   4   2      476.78      463.84      4.57 o 
   2   4   2      204.44      225.74      2.35 o 
   3   4   2        7.45        8.24      0.87 o 
   4   4   2       77.83       74.00      1.07 o 
   5   4   2        1.27        1.97      0.36 o 
   6   4   2      185.65      165.06      1.85 o 
   7   4   2      569.81      578.97      5.37 o 
   8   4   2       40.72       44.12      0.95 o 
   9   4   2        0.19       -0.03      0.24 o 
  10   4   2       26.87       27.17      2.57 o 
  11   4   2       17.02       19.82      2.31 o 
  12   4   2       37.67       45.41      3.12 o 
 -12   5   2        0.16        0.88      1.42 o 
 -11   5   2       33.94       31.59      4.50 o 
 -10   5   2        0.64        0.86      1.19 o 
  -9   5   2        7.40        7.27      2.50 o 
  -8   5   2       92.77       92.02      4.21 o 
  -7   5   2       27.40       20.09      2.71 o 
  -6   5   2       60.78       53.10      0.83 o 
  -5   5   2        2.02        2.94      0.49 o 
  -4   5   2        2.49        2.94      0.37 o 
  -3   5   2       15.49       13.26      0.52 o 
  -2   5   2      171.10      142.85      1.79 o 
  -1   5   2      697.98      661.84      5.87 o 
   0   5   2       23.30       25.59      1.19 o 
   1   5   2      194.38      238.77      2.97 o 
   2   5   2       77.28       88.38      1.58 o 
   3   5   2       30.67       31.40      0.91 o 
   4   5   2      331.89      336.25      3.84 o 
   5   5   2        3.52        1.01      0.39 o 
   6   5   2        6.45        4.84      0.54 o 
   7   5   2       43.76       43.38      1.03 o 
   8   5   2       44.69       40.55      1.28 o 
   9   5   2       74.28       77.71      3.00 o 
  10   5   2       22.71       29.12      2.33 o 
  11   5   2        3.93        0.83      1.31 o 
 -11   6   2        0.83        4.37      3.30 o 
 -10   6   2        0.30        0.78      1.35 o 
  -9   6   2        8.31       14.40      2.16 o 
  -8   6   2        0.44        0.43      0.50 o 
  -7   6   2       12.48       11.88      0.41 o 
  -6   6   2        1.89        0.56      0.25 o 
  -5   6   2      211.23      192.66      3.00 o 
  -4   6   2      311.21      302.04      3.32 o 
  -3   6   2        3.48        4.58      0.64 o 
  -2   6   2       13.03       16.89      0.76 o 
  -1   6   2      145.82      149.68      2.07 o 
   0   6   2      452.38      461.98      5.24 o 
   1   6   2      613.59      624.79      7.44 o 
   2   6   2       34.09       37.09      1.51 o 
   3   6   2        6.73        7.26      0.76 o 
   4   6   2      104.67       91.27      1.60 o 
   5   6   2        9.16        8.60      0.73 o 
   6   6   2       24.91       22.87      0.88 o 
   7   6   2        0.34       -0.06      0.23 o 
   8   6   2        0.80        0.64      1.29 o 
   9   6   2       16.68       24.80      3.32 o 
  10   6   2        7.28        8.99      2.32 o 
  -9   7   2       45.80        0.00      1.81 o 
  -8   7   2        8.52        3.55      3.67 o 
  -7   7   2       21.62        0.00      1.66 o 
  -6   7   2       25.10       21.92      0.82 o 
  -5   7   2       14.35       11.27      3.27 o 
  -4   7   2       20.41       23.41      1.18 o 
  -3   7   2      168.31      176.72      3.12 o 
  -2   7   2       42.57       47.14      1.62 o 
  -1   7   2        1.68        1.60      0.57 o 
   0   7   2      172.36      188.11      4.21 o 
   1   7   2        3.46        4.38      0.99 o 
   2   7   2       80.00       76.00      2.28 o 
   3   7   2      128.92      147.45      5.41 o 
   4   7   2       16.05       16.48      1.10 o 
   5   7   2       44.80       42.34      1.43 o 
   6   7   2        0.13       -0.09      0.39 o 
   7   7   2       18.90       12.91      5.68 o 
   8   7   2       19.49       11.30      5.54 o 
  -6   8   2        2.35        0.00      0.92 o 
  -4   8   2        5.96       -0.09      0.58 o 
  -3   8   2       20.74       15.14      9.96 o 
  -2   8   2        5.19        1.37      1.67 o 
  -1   8   2        0.70        0.36      0.65 o 
   0   8   2        2.07        1.27      0.98 o 
   1   8   2        9.74        0.00      0.61 o 
   2   8   2        3.03        0.78      1.16 o 
   3   8   2       20.34       10.78      7.73 o 
   4   8   2        0.27        0.68      0.57 o 
   5   8   2        2.13        1.89      1.15 o 
 -15   1   3        0.26        0.45      0.69 o 
 -14   1   3       45.60       43.61      1.96 o 
 -13   1   3       33.89       33.84      0.80 o 
 -12   1   3       35.08       39.48      0.97 o 
 -11   1   3       11.56       14.47      0.63 o 
 -10   1   3       13.55        9.69      0.48 o 
  -9   1   3        8.91        8.99      0.43 o 
  -8   1   3        8.43        6.91      0.43 o 
  -7   1   3       22.57       23.55      0.37 o 
  -6   1   3      785.96      864.91      6.20 o 
  -5   1   3       75.58       81.28      0.65 o 
  -4   1   3     2674.14     2789.95     24.96 o 
  -3   1   3      648.18      680.52      4.37 o 
  -2   1   3     5587.22     5464.58    180.29 o 
  -1   1   3    25230.41    22854.05    686.01 o 
   0   1   3      256.20      259.00      1.98 o 
   1   1   3     2476.25     2417.75     28.18 o 
   2   1   3      139.49      134.36      1.20 o 
   3   1   3        0.03        0.79      0.28 o 
   4   1   3      852.81      868.00      7.61 o 
   5   1   3        0.02        0.49      0.23 o 
   6   1   3      374.20      343.56      3.19 o 
   7   1   3       16.84       11.41      0.58 o 
   8   1   3       32.74       39.53      0.88 o 
   9   1   3      106.35      127.53      1.84 o 
  10   1   3      273.81      245.43      2.87 o 
  11   1   3      163.95      159.51      2.97 o 
  12   1   3        0.30       -0.05      0.25 o 
  13   1   3        9.36        7.24      0.99 o 
  14   1   3       17.15       21.37      1.62 o 
 -15   2   3        0.02        0.04      1.01 o 
 -14   2   3       34.29       40.46      1.77 o 
 -13   2   3       20.55       20.18      1.80 o 
 -12   2   3       13.67       11.99      1.01 o 
 -11   2   3        4.76        4.67      0.73 o 
 -10   2   3      233.91      234.89      4.16 o 
  -9   2   3      779.29      805.21     11.40 o 
  -8   2   3      229.48      238.11      4.12 o 
  -7   2   3      334.06      304.79      4.25 o 
  -6   2   3       16.80       20.17      0.81 o 
  -5   2   3        0.16        0.57      0.32 o 
  -4   2   3      931.76      932.94      6.63 o 
  -3   2   3      181.86      173.22      1.34 o 
  -2   2   3     1484.61     1426.87     11.74 o 
  -1   2   3      524.68      493.86      3.53 o 
   0   2   3      211.04      214.90      1.84 o 
   1   2   3      216.87      190.70      2.31 o 
   2   2   3      253.88      286.20      3.14 o 
   3   2   3      837.74      982.02     10.73 o 
   4   2   3      122.39      121.61      2.06 o 
   5   2   3        3.90        2.85      0.36 o 
   6   2   3       68.20       80.64      1.02 o 
   7   2   3       20.42       18.70      0.65 o 
   8   2   3       73.39       79.67      1.23 o 
   9   2   3      593.18      578.52      6.39 o 
  10   2   3        3.77        3.07      0.45 o 
  11   2   3        1.28        1.15      0.47 o 
  12   2   3        5.09        3.42      0.69 o 
  13   2   3       21.61       21.06      1.83 o 
 -14   3   3        0.53        1.38      1.92 o 
 -13   3   3        3.39        2.98      1.22 o 
 -12   3   3        2.67        2.23      0.86 o 
 -11   3   3      213.19      216.13      4.39 o 
 -10   3   3      224.90      227.14      4.66 o 
  -9   3   3      340.40      346.61      6.95 o 
  -8   3   3       80.37       83.91      9.52 o 
  -7   3   3       46.13       46.89      1.67 o 
  -6   3   3      244.14      224.47      3.05 o 
  -5   3   3      194.28      209.79      1.56 o 
  -4   3   3      126.89      140.58      1.24 o 
  -3   3   3        0.04        4.36      0.17 o 
  -2   3   3      293.25      263.37      2.46 o 
  -1   3   3      112.93      124.15      1.20 o 
   0   3   3      341.64      367.53      3.19 o 
   1   3   3       42.12       49.41      0.77 o 
   2   3   3       45.60       52.58      0.88 o 
   3   3   3        6.94        3.42      0.39 o 
   4   3   3       32.81       53.28      1.01 o 
   5   3   3       73.90       67.09      1.19 o 
   6   3   3      562.12      578.94      5.91 o 
   7   3   3       81.78       84.73      1.75 o 
   8   3   3       15.85       16.19      0.70 o 
   9   3   3      463.55      466.82      6.14 o 
  10   3   3        0.12        0.26      0.43 o 
  11   3   3        6.28        6.52      1.25 o 
  12   3   3       25.04       31.14      2.07 o 
  13   3   3        9.91       13.69      1.87 o 
 -14   4   3        7.87        5.15      2.87 o 
 -13   4   3        0.03        0.46      0.88 o 
 -12   4   3        1.44       -0.21      1.58 o 
 -11   4   3       46.23       52.75      2.57 o 
 -10   4   3       45.06       45.41      2.46 o 
  -9   4   3      394.66      385.48      8.14 o 
  -8   4   3      300.63      305.89      5.29 o 
  -7   4   3       27.23       28.49      1.47 o 
  -6   4   3       31.77       36.80      0.60 o 
  -5   4   3        0.20       -0.03      0.12 o 
  -4   4   3       71.41       73.69      0.78 o 
  -3   4   3      193.62      218.64      1.75 o 
  -2   4   3        2.45        2.07      0.33 o 
  -1   4   3       81.28       90.12      1.44 o 
   0   4   3       39.92       33.44      0.72 o 
   1   4   3       44.30       34.92      0.79 o 
   2   4   3       25.82       31.10      0.87 o 
   3   4   3      232.99      244.86      2.76 o 
   4   4   3       45.90       40.91      0.93 o 
   5   4   3      109.86      102.55      1.58 o 
   6   4   3      391.27      413.31      3.96 o 
   7   4   3      471.31      479.14      4.83 o 
   8   4   3       83.02       81.70      1.30 o 
   9   4   3        2.81        1.95      0.41 o 
  10   4   3        5.37        7.23      1.52 o 
  11   4   3       40.19       45.10      2.48 o 
  12   4   3       12.95       14.74      2.13 o 
 -13   5   3        1.02       -0.86      2.25 o 
 -12   5   3        4.75        5.36      3.00 o 
 -11   5   3       23.08       23.32      3.21 o 
 -10   5   3        0.04        0.02      1.72 o 
  -9   5   3       13.26       11.53      1.59 o 
  -8   5   3       67.58       68.61      2.62 o 
  -7   5   3       12.85       12.14      1.36 o 
  -6   5   3      109.79      108.17      1.48 o 
  -5   5   3       10.55        8.35      0.38 o 
  -4   5   3       12.73       13.72      0.52 o 
  -3   5   3        0.05        1.24      0.26 o 
  -2   5   3       18.90       15.72      0.63 o 
  -1   5   3       71.17       76.08      1.57 o 
   0   5   3       59.00       46.88      1.17 o 
   1   5   3      827.30      811.27      7.97 o 
   2   5   3        5.99        9.90      0.70 o 
   3   5   3       14.06       14.88      0.65 o 
   4   5   3        6.47        6.71      0.58 o 
   5   5   3        0.38       -0.01      0.23 o 
   6   5   3        7.25        3.30      0.46 o 
   7   5   3       19.75       17.86      0.90 o 
   8   5   3        2.95        1.61      0.38 o 
   9   5   3        3.21        5.41      1.85 o 
  10   5   3        2.76        3.53      1.46 o 
  11   5   3      145.16      178.18     11.31 o 
 -11   6   3        0.07       -0.46      3.13 o 
 -10   6   3        0.57       -1.03      2.04 o 
  -9   6   3        0.06       -0.59      1.68 o 
  -8   6   3       37.50       38.35      2.02 o 
  -7   6   3        1.98        0.72      0.28 o 
  -6   6   3        0.28        0.67      0.37 o 
  -5   6   3       10.29        8.66      0.48 o 
  -4   6   3       75.50       70.59      1.24 o 
  -3   6   3      350.36      367.01      4.16 o 
  -2   6   3      142.17      160.80      2.07 o 
  -1   6   3       54.70       56.15      1.70 o 
   0   6   3      108.76      114.92      2.58 o 
   1   6   3      587.39      635.68      6.73 o 
   2   6   3       13.98       11.96      0.91 o 
   3   6   3        6.93        5.35      0.67 o 
   4   6   3        1.50        2.78      0.56 o 
   5   6   3        0.01        0.32      0.37 o 
   6   6   3      263.53      278.31      3.84 o 
   7   6   3        3.86        4.15      0.64 o 
   8   6   3        2.55        3.76      1.35 o 
   9   6   3        3.78        5.94      2.48 o 
  10   6   3        0.69        2.75      1.68 o 
  -9   7   3        2.91        2.46      2.52 o 
  -8   7   3       33.15        0.00      1.81 o 
  -7   7   3        2.82        0.00      0.92 o 
  -6   7   3        9.48        3.90      2.36 o 
  -5   7   3       28.82       27.32      1.33 o 
  -4   7   3        8.37        8.29      0.87 o 
  -3   7   3       75.33       90.44      2.74 o 
  -2   7   3      157.54      184.17      4.96 o 
  -1   7   3       97.56      105.90      2.38 o 
   0   7   3       14.57       13.88      1.32 o 
   1   7   3       33.42       36.13      1.69 o 
   2   7   3        3.23        3.75      0.96 o 
   3   7   3      147.45      169.71      5.20 o 
   4   7   3       13.07       12.00      1.21 o 
   5   7   3        0.01        0.07      0.43 o 
   6   7   3        1.59        0.28      0.50 o 
   7   7   3        7.81        3.83      2.68 o 
   8   7   3        0.48        0.50      0.87 o 
  -5   8   3        7.09       -0.15      1.28 o 
  -4   8   3       11.16       11.69      7.03 o 
  -3   8   3       10.25        6.94      4.63 o 
  -2   8   3        0.72        0.05      0.55 o 
  -1   8   3        0.01        0.37      0.60 o 
   0   8   3        0.53        0.52      0.73 o 
   1   8   3        0.00        0.29      0.75 o 
   2   8   3        2.43        1.67      0.87 o 
   3   8   3       53.69       58.47      1.78 o 
   4   8   3        1.81        0.82      0.63 o 
   5   8   3        7.66        6.57      1.96 o 
 -15   0   4        3.20        8.09      2.69 o 
 -14   0   4       73.70       55.51      2.43 o 
 -13   0   4       22.78       22.18      1.79 o 
 -12   0   4      134.75      144.70      4.48 o 
 -11   0   4       13.74       12.15      0.99 o 
 -10   0   4      442.05      402.34      7.00 o 
  -9   0   4        0.28        0.18      0.33 o 
  -8   0   4       74.73       65.93      1.71 o 
  -7   0   4       36.98       47.24      1.32 o 
  -6   0   4      155.35      143.01      2.25 o 
  -5   0   4      563.87      596.79      5.09 o 
  -4   0   4     2786.56     2811.74     33.25 o 
  -3   0   4     1455.25     1461.98     13.03 o 
  -2   0   4     5925.00     6137.95    109.75 o 
  -1   0   4     2566.20     2412.68     32.29 o 
   0   0   4     5927.51     6005.81     95.32 o 
   1   0   4     3640.25     3758.22     54.94 o 
   2   0   4       19.18       18.83      0.61 o 
   3   0   4     1305.93     1300.08     18.42 o 
   4   0   4     2809.89     2956.80     44.41 o 
   5   0   4     2707.14     2997.50     45.85 o 
   6   0   4        6.17        3.93      0.49 o 
   7   0   4      137.14      125.33      2.12 o 
   8   0   4      124.47      114.63      2.50 o 
   9   0   4       77.18       73.09      1.79 o 
  10   0   4       72.88       56.77      1.74 o 
  11   0   4      105.81      101.56      3.48 o 
  12   0   4       60.13       60.02      2.30 o 
  13   0   4        1.21        1.37      0.85 o 
 -15   1   4       12.18        8.05      1.32 o 
 -14   1   4        0.02        0.55      0.65 o 
 -13   1   4        0.09       -0.01      0.20 o 
 -12   1   4      111.66      106.98      1.21 o 
 -11   1   4       47.59       50.83      0.83 o 
 -10   1   4        4.70        2.37      0.42 o 
  -9   1   4      358.73      369.52      3.38 o 
  -8   1   4       47.77       50.99      0.70 o 
  -7   1   4        0.17        1.71      0.19 o 
  -6   1   4      535.87      500.38      3.60 o 
  -5   1   4     1554.07     1581.11     13.49 o 
  -4   1   4      953.02     1018.76      7.13 o 
  -3   1   4     2207.70     2271.54     29.70 o 
  -2   1   4      192.85      202.65      1.43 o 
  -1   1   4     1673.10     1541.36     13.94 o 
   0   1   4    12199.01    11530.07    468.87 o 
   1   1   4      753.42      739.47      6.33 o 
   2   1   4      767.28      757.23      6.47 o 
   3   1   4        2.27        5.98      0.34 o 
   4   1   4      627.25      632.07      5.71 o 
   5   1   4     1109.91     1135.77     10.68 o 
   6   1   4       68.87       64.17      1.08 o 
   7   1   4        0.02        0.05      0.22 o 
   8   1   4       36.49       33.49      1.04 o 
   9   1   4       51.26       58.14      1.55 o 
  10   1   4      172.30      156.24      2.52 o 
  11   1   4       89.03      101.64      1.94 o 
  12   1   4        1.06        1.31      0.58 o 
  13   1   4        3.22        3.02      0.77 o 
 -15   2   4       24.51       26.25      1.88 o 
 -14   2   4       19.96       18.88      1.58 o 
 -13   2   4        0.15       -0.09      0.61 o 
 -12   2   4      169.82      166.25      2.88 o 
 -11   2   4       18.55       15.56      0.98 o 
 -10   2   4       78.41       73.77      1.64 o 
  -9   2   4      214.25      202.61      4.53 o 
  -8   2   4       51.41       52.99      1.29 o 
  -7   2   4      305.13      291.60      2.84 o 
  -6   2   4        7.39        6.73      0.13 o 
  -5   2   4      377.18      346.27      3.17 o 
  -4   2   4      247.78      313.29      2.79 o 
  -3   2   4       21.87       22.66      0.42 o 
  -2   2   4       26.90       31.05      0.52 o 
  -1   2   4      212.14      184.37      4.10 o 
   0   2   4      769.33      767.81      7.94 o 
   1   2   4       78.10       60.30      0.98 o 
   2   2   4     4480.25     5132.39     67.80 o 
   3   2   4       85.56       63.41      0.90 o 
   4   2   4       29.76       48.60      0.85 o 
   5   2   4        3.13        1.81      0.35 o 
   6   2   4        0.97        1.54      0.40 o 
   7   2   4      464.14      500.58      5.48 o 
   8   2   4       83.46       75.68      1.34 o 
   9   2   4      220.32      221.14      3.53 o 
  10   2   4       58.04       54.63      1.32 o 
  11   2   4       33.31       29.55      1.33 o 
  12   2   4       11.93       17.20      1.24 o 
  13   2   4        4.26        6.16      1.30 o 
 -14   3   4        0.67        1.92      1.65 o 
 -13   3   4       39.31       47.37      2.62 o 
 -12   3   4        0.08       -0.50      0.53 o 
 -11   3   4      252.27      255.40      4.15 o 
 -10   3   4       12.98       14.24      0.97 o 
  -9   3   4       17.52       19.97      0.98 o 
  -8   3   4      416.31      410.94      7.32 o 
  -7   3   4       30.19       32.72      1.51 o 
  -6   3   4       30.78       48.07      0.37 o 
  -5   3   4       78.23       96.51      0.75 o 
  -4   3   4      299.20      373.35      3.75 o 
  -3   3   4      365.79      451.52      6.23 o 
  -2   3   4      250.33      259.51      2.57 o 
  -1   3   4        4.79        3.43      0.22 o 
   0   3   4       32.45       34.78      0.60 o 
   1   3   4      957.19      946.93      8.97 o 
   2   3   4      835.48      905.33      8.77 o 
   3   3   4       86.39       89.10      1.27 o 
   4   3   4       54.81       43.56      1.01 o 
   5   3   4        3.88        9.22      0.55 o 
   6   3   4       20.88       23.76      0.81 o 
   7   3   4      129.37      124.67      2.21 o 
   8   3   4       36.23       38.67      1.33 o 
   9   3   4       14.27       14.01      1.03 o 
  10   3   4       22.77       24.46      1.31 o 
  11   3   4        1.14        1.56      1.03 o 
  12   3   4        5.86        6.93      1.67 o 
 -14   4   4        1.06        0.85      1.42 o 
 -13   4   4       11.04       10.05      1.57 o 
 -12   4   4       91.91       87.54      3.12 o 
 -11   4   4        7.34        5.20      0.84 o 
 -10   4   4        0.26        0.35      0.48 o 
  -9   4   4       27.28       26.29      2.88 o 
  -8   4   4       60.01       60.40      2.23 o 
  -7   4   4      570.81      556.47      7.62 o 
  -6   4   4       58.64       54.52      0.65 o 
  -5   4   4      150.39      140.83      1.12 o 
  -4   4   4       33.90       32.14      0.70 o 
  -3   4   4       31.27       31.07      0.87 o 
  -2   4   4     1035.64     1009.69     10.60 o 
  -1   4   4        9.39       11.86      0.60 o 
   0   4   4      131.49      151.76      1.79 o 
   1   4   4       20.97       23.73      0.68 o 
   2   4   4      152.14      156.64      1.87 o 
   3   4   4       48.93       61.45      1.25 o 
   4   4   4       47.44       44.32      0.92 o 
   5   4   4       27.31       35.60      0.88 o 
   6   4   4      158.64      163.03      2.07 o 
   7   4   4        5.90        5.84      0.79 o 
   8   4   4       51.08       49.42      1.42 o 
   9   4   4        4.25        4.54      0.56 o 
  10   4   4        5.62        7.66      1.43 o 
  11   4   4        7.83        5.36      1.92 o 
  12   4   4       86.10      102.48      6.55 o 
 -13   5   4       19.57       24.37      4.94 o 
 -12   5   4       44.22       49.14      3.81 o 
 -11   5   4       55.68       59.64      2.34 o 
 -10   5   4       73.95       78.11      2.58 o 
  -9   5   4       17.09       17.57      1.96 o 
  -8   5   4       12.03       11.17      1.79 o 
  -7   5   4        0.06        0.62      0.15 o 
  -6   5   4       52.01       46.58      0.64 o 
  -5   5   4      205.13      214.23      2.54 o 
  -4   5   4      347.23      359.95      3.94 o 
  -3   5   4        4.03        3.49      0.58 o 
  -2   5   4       26.00       19.96      1.12 o 
  -1   5   4       34.39       35.73      1.22 o 
   0   5   4       16.46       18.60      0.74 o 
   1   5   4        0.41        0.32      0.35 o 
   2   5   4        0.02        0.96      0.39 o 
   3   5   4       20.48       13.71      0.75 o 
   4   5   4        4.59        4.47      0.57 o 
   5   5   4       49.94       50.40      1.29 o 
   6   5   4        1.21        2.01      0.62 o 
   7   5   4       84.04       72.97      1.32 o 
   8   5   4       44.34       50.11      1.22 o 
   9   5   4       46.68       44.51      4.08 o 
  10   5   4       14.87       13.85      2.27 o 
  11   5   4        4.08        2.24      1.61 o 
 -11   6   4       24.84       28.71      4.98 o 
 -10   6   4       11.15       16.71      2.69 o 
  -9   6   4        8.82       11.22      5.11 o 
  -8   6   4      196.91      204.47      6.28 o 
  -7   6   4       50.10       47.32      1.23 o 
  -6   6   4       60.03       57.95      1.28 o 
  -5   6   4        0.42        0.79      0.53 o 
  -4   6   4        0.54        2.71      0.65 o 
  -3   6   4      570.07      619.82      8.22 o 
  -2   6   4       34.84       33.26      1.44 o 
  -1   6   4        7.35        5.83      0.86 o 
   0   6   4       18.34       17.75      0.88 o 
   1   6   4       20.12       17.65      1.01 o 
   2   6   4       54.99       47.01      1.25 o 
   3   6   4       53.18       57.41      1.31 o 
   4   6   4        0.39        0.71      0.42 o 
   5   6   4       25.44       18.71      0.99 o 
   6   6   4       19.10       18.04      1.61 o 
   7   6   4       24.66       24.40      1.00 o 
   8   6   4        0.11        0.67      1.23 o 
   9   6   4        0.07        0.45      1.36 o 
  -9   7   4        0.10        0.50      1.91 o 
  -8   7   4        0.18       -1.51      2.14 o 
  -7   7   4       28.39       31.88     18.85 o 
  -6   7   4       43.07       46.67      2.28 o 
  -5   7   4       73.96       78.82      3.22 o 
  -4   7   4       26.08       27.38      1.53 o 
  -3   7   4        6.55        6.74      0.94 o 
  -2   7   4       18.69       24.12      4.23 o 
  -1   7   4       18.47       24.84      1.36 o 
   0   7   4       23.30       23.22      1.46 o 
   1   7   4       22.90       25.32      1.56 o 
   2   7   4        2.90        1.45      0.66 o 
   3   7   4       13.75       13.31      1.00 o 
   4   7   4       86.47       99.31      1.96 o 
   5   7   4        1.46        2.58      0.74 o 
   6   7   4       28.29       28.18      2.14 o 
   7   7   4       11.97       22.28      2.91 o 
  -6   8   4        0.15        0.13      1.32 o 
  -5   8   4       45.84       58.48      4.90 o 
  -4   8   4        0.43        0.40      0.58 o 
  -3   8   4        0.79        0.19      0.69 o 
  -2   8   4       12.93       -0.11      0.76 o 
  -1   8   4       16.83       15.36      3.45 o 
   0   8   4        0.38        0.36      0.80 o 
   1   8   4       12.26       10.81      2.88 o 
   2   8   4        3.57        1.71      0.98 o 
   3   8   4        9.66        9.14      3.08 o 
   4   8   4        2.44        0.99      0.69 o 
 -15   1   5       21.33       23.00      1.60 o 
 -14   1   5       30.39       32.37      1.68 o 
 -13   1   5      100.26       91.49      1.19 o 
 -12   1   5        1.03        1.19      0.24 o 
 -11   1   5       37.63       32.34      0.86 o 
 -10   1   5       29.32       29.75      0.58 o 
  -9   1   5       72.94       85.11      1.18 o 
  -8   1   5      286.00      310.56      2.81 o 
  -7   1   5        0.75        2.03      0.22 o 
  -6   1   5        9.51        4.01      0.27 o 
  -5   1   5      265.82      274.80      2.18 o 
  -4   1   5       12.19        8.45      0.24 o 
  -3   1   5       26.76       32.70      0.44 o 
  -2   1   5     3874.91     3898.63     42.20 o 
  -1   1   5     4963.01     4856.13     78.96 o 
   0   1   5      362.74      305.93      3.83 o 
   1   1   5      634.92      715.49      6.26 o 
   2   1   5        1.65        2.52      0.37 o 
   3   1   5        2.05        6.63      0.38 o 
   4   1   5       15.57       28.72      0.61 o 
   5   1   5      336.08      304.35      3.07 o 
   6   1   5        0.49        0.21      0.37 o 
   7   1   5      102.84       92.88      1.57 o 
   8   1   5       48.69       49.55      1.16 o 
   9   1   5       12.42       12.42      0.81 o 
  10   1   5      197.60      190.54      2.69 o 
  11   1   5       36.49       38.80      1.40 o 
  12   1   5       10.38       11.01      1.17 o 
  13   1   5        7.04        4.25      0.85 o 
 -15   2   5        1.68        0.78      0.83 o 
 -14   2   5        0.15       -0.78      0.78 o 
 -13   2   5        9.06        7.61      1.32 o 
 -12   2   5        0.04       -0.04      0.41 o 
 -11   2   5       23.97       23.10      1.31 o 
 -10   2   5       53.44       53.64      1.67 o 
  -9   2   5      260.38      271.52      5.45 o 
  -8   2   5      475.94      459.34      5.20 o 
  -7   2   5        2.15        1.06      0.14 o 
  -6   2   5        9.71        4.30      0.28 o 
  -5   2   5      203.03      187.15      2.17 o 
  -4   2   5      165.94      191.47      3.73 o 
  -3   2   5      642.92      684.02      5.50 o 
  -2   2   5      930.28      895.80      8.06 o 
  -1   2   5      255.65      256.76      3.28 o 
   0   2   5      240.71      244.71      2.62 o 
   1   2   5      132.66      153.50      3.28 o 
   2   2   5     2723.40     2836.60     30.54 o 
   3   2   5      175.79      162.90      1.96 o 
   4   2   5        7.60        9.52      1.11 o 
   5   2   5      312.86      322.28      3.37 o 
   6   2   5        1.03        1.51      0.37 o 
   7   2   5     1667.36     1651.10     18.18 o 
   8   2   5      446.80      440.29      5.71 o 
   9   2   5        0.38        1.70      0.49 o 
  10   2   5       16.05       17.35      1.31 o 
  11   2   5        1.77        2.03      0.67 o 
  12   2   5        0.09        0.46      0.57 o 
  13   2   5      129.61      152.04      4.15 o 
 -15   3   5        3.32        3.01      1.73 o 
 -14   3   5       10.20        6.64      2.49 o 
 -13   3   5        2.79        4.53      1.11 o 
 -12   3   5        5.95        5.14      1.00 o 
 -11   3   5      102.25      108.55      2.55 o 
 -10   3   5       30.60       30.51      1.31 o 
  -9   3   5       58.39       70.74      1.65 o 
  -8   3   5       85.15       78.62      1.39 o 
  -7   3   5       36.92       40.88      0.84 o 
  -6   3   5      193.06      221.65      2.79 o 
  -5   3   5      170.90      163.61      1.64 o 
  -4   3   5       22.66       12.85      0.46 o 
  -3   3   5      115.79       91.34      1.12 o 
  -2   3   5        3.15        5.77      0.55 o 
  -1   3   5       32.21       34.93      0.59 o 
   0   3   5      198.34      207.11      2.29 o 
   1   3   5       17.46       12.08      0.75 o 
   2   3   5      253.10      263.81      3.30 o 
   3   3   5       54.42       51.52      1.23 o 
   4   3   5      148.46      184.55      2.76 o 
   5   3   5      264.24      227.77      3.29 o 
   6   3   5      101.15       91.64      1.43 o 
   7   3   5      125.61      131.92      1.98 o 
   8   3   5      352.87      344.88      4.64 o 
   9   3   5       18.13       22.80      0.87 o 
  10   3   5        1.08       -0.08      0.41 o 
  11   3   5        0.61       -0.14      0.68 o 
  12   3   5       23.73       25.97      8.91 o 
 -14   4   5        0.16        0.49      1.42 o 
 -13   4   5        0.22        1.02      1.12 o 
 -12   4   5        0.09        0.00      0.48 o 
 -11   4   5        1.17        0.28      0.49 o 
 -10   4   5       66.51       74.23      2.14 o 
  -9   4   5       14.63       10.57      0.71 o 
  -8   4   5       25.63       20.51      0.93 o 
  -7   4   5       10.96       15.47      0.43 o 
  -6   4   5      166.25      159.46      6.53 o 
  -5   4   5      109.78      104.94      1.35 o 
  -4   4   5       13.36       15.64      0.58 o 
  -3   4   5      134.28      139.31      1.82 o 
  -2   4   5       97.82       99.69      2.62 o 
  -1   4   5      138.91      129.76      1.47 o 
   0   4   5      344.19      360.10      4.02 o 
   1   4   5      360.09      351.21      3.47 o 
   2   4   5       35.11       32.81      0.83 o 
   3   4   5       57.25       48.56      1.07 o 
   4   4   5       73.10       74.52      1.51 o 
   5   4   5       44.88       41.11      1.43 o 
   6   4   5      549.68      511.89      6.23 o 
   7   4   5      246.03      235.75      3.54 o 
   8   4   5       16.22       15.64      1.11 o 
   9   4   5        3.55        3.34      0.88 o 
  10   4   5       14.45       14.41      1.88 o 
  11   4   5        2.12        1.72      1.36 o 
 -13   5   5       15.11       16.62      4.52 o 
 -12   5   5        6.36        4.90      4.94 o 
 -11   5   5       47.97       58.18      8.79 o 
 -10   5   5        7.50        7.35      2.88 o 
  -9   5   5        1.92        2.61      0.83 o 
  -8   5   5       93.40       94.45      3.77 o 
  -7   5   5        9.77        8.59      0.38 o 
  -6   5   5      657.99      631.33      6.18 o 
  -5   5   5       36.49       46.37      1.09 o 
  -4   5   5        3.12        2.58      0.45 o 
  -3   5   5       35.90       35.31      1.13 o 
  -2   5   5        0.29        0.28      0.55 o 
  -1   5   5     2529.85     2580.05     26.95 o 
   0   5   5       17.24       20.20      0.72 o 
   1   5   5        0.00        0.23      0.28 o 
   2   5   5        2.83        3.72      0.49 o 
   3   5   5       18.49       17.04      0.81 o 
   4   5   5      194.52      154.77      2.30 o 
   5   5   5        0.28        0.34      0.48 o 
   6   5   5      286.58      293.23      4.02 o 
   7   5   5       68.52       75.26      1.71 o 
   8   5   5        1.36        1.25      0.51 o 
   9   5   5       25.15       34.97      2.65 o 
  10   5   5       26.61       27.49      4.51 o 
 -11   6   5       36.21       53.28      7.88 o 
 -10   6   5        5.81        4.58      2.94 o 
  -9   6   5        5.41        3.91      2.61 o 
  -8   6   5        0.80        1.33      1.30 o 
  -7   6   5       22.99       24.83      1.29 o 
  -6   6   5        0.09       -0.26      0.26 o 
  -5   6   5        1.29        0.68      0.46 o 
  -4   6   5        7.96        7.25      1.05 o 
  -3   6   5        0.78        1.01      0.52 o 
  -2   6   5      149.08      154.05      3.27 o 
  -1   6   5      202.17      220.23      3.58 o 
   0   6   5       28.92       38.56      1.40 o 
   1   6   5       54.71       54.09      1.60 o 
   2   6   5       53.38       48.42      1.35 o 
   3   6   5       11.61       11.94      0.84 o 
   4   6   5       38.18       39.40      1.26 o 
   5   6   5        4.09        2.62      0.60 o 
   6   6   5        0.11        0.11      0.46 o 
   7   6   5        4.78        2.65      0.90 o 
   8   6   5        5.95        8.55      2.11 o 
   9   6   5        0.16        0.55      1.33 o 
  -9   7   5        6.82        6.13      3.19 o 
  -8   7   5       12.73       10.23      4.14 o 
  -7   7   5        4.66        3.74      2.00 o 
  -6   7   5       55.23       61.36      2.59 o 
  -5   7   5        6.33        7.08      1.18 o 
  -4   7   5        9.10       13.80      2.56 o 
  -3   7   5       22.66       25.96      1.40 o 
  -2   7   5       42.25       40.01      2.41 o 
  -1   7   5       19.60       22.44      1.45 o 
   0   7   5       20.94       26.67      1.46 o 
   1   7   5        6.01        6.77      0.81 o 
   2   7   5       44.94       49.48      1.65 o 
   3   7   5       50.00       48.57      1.67 o 
   4   7   5        0.08        0.09      0.45 o 
   5   7   5        7.45        7.63      0.84 o 
   6   7   5        0.03       -0.47      0.49 o 
   7   7   5        0.36        1.11      1.35 o 
  -6   8   5       32.61       -0.04      2.02 o 
  -5   8   5       22.02        0.23      0.79 o 
  -4   8   5        5.79        2.02      0.91 o 
  -3   8   5        0.44        0.46      0.61 o 
  -2   8   5        3.23        2.64      1.39 o 
  -1   8   5        5.75        2.72      1.71 o 
   0   8   5       47.85       52.47      2.06 o 
   1   8   5       69.64       69.34      2.19 o 
   2   8   5       38.97       50.11      8.23 o 
   3   8   5        9.04        7.99      1.26 o 
 -15   0   6      135.67      129.28      9.62 o 
 -14   0   6       23.68       24.64      1.17 o 
 -13   0   6      207.61      203.69      3.47 o 
 -12   0   6        1.09        1.86      0.65 o 
 -11   0   6        0.52        1.23      0.70 o 
 -10   0   6       82.59       75.14      1.70 o 
  -9   0   6       66.77       68.08      1.31 o 
  -8   0   6      149.64      131.03      1.99 o 
  -7   0   6      356.37      333.78      6.12 o 
  -6   0   6        6.87        0.38      0.28 o 
  -5   0   6      619.39      535.02      5.69 o 
  -4   0   6      177.36      154.51      1.61 o 
  -3   0   6     4194.48     4215.81     76.64 o 
  -2   0   6     4524.66     4692.40     76.03 o 
  -1   0   6      696.35      660.85      8.10 o 
   0   0   6        9.97       16.79      0.76 o 
   1   0   6       27.14       46.81      0.98 o 
   2   0   6       45.36       58.16      1.87 o 
   3   0   6      357.16      305.62      4.24 o 
   4   0   6       89.51       92.92      1.90 o 
   5   0   6      567.66      613.43      8.70 o 
   6   0   6        9.36        7.53      0.83 o 
   7   0   6      105.44      111.16      2.56 o 
   8   0   6        9.17       14.91      1.20 o 
   9   0   6      587.56      570.20      9.76 o 
  10   0   6       15.48       19.09      2.79 o 
  11   0   6        0.47        0.72      0.80 o 
  12   0   6       80.19       80.48      3.11 o 
  13   0   6        2.47        1.43      1.66 o 
 -15   1   6       13.25       11.08      1.60 o 
 -14   1   6        1.14        1.98      0.84 o 
 -13   1   6       17.73       20.22      0.71 o 
 -12   1   6      137.25      128.56      1.80 o 
 -11   1   6      137.21      135.53      1.74 o 
 -10   1   6      345.16      355.18      3.36 o 
  -9   1   6      266.03      253.60      2.57 o 
  -8   1   6      198.93      187.97      1.71 o 
  -7   1   6      152.75      155.65      1.38 o 
  -6   1   6      274.12      259.35      2.11 o 
  -5   1   6      963.30      981.77      7.14 o 
  -4   1   6      803.09      791.38      5.88 o 
  -3   1   6       92.31      101.55      0.98 o 
  -2   1   6     3056.64     3041.47     28.87 o 
  -1   1   6      169.90      224.13      2.31 o 
   0   1   6        4.09       10.73      0.47 o 
   1   1   6      114.62      137.03      3.68 o 
   2   1   6      312.06      348.35      3.38 o 
   3   1   6       83.54       72.58      1.07 o 
   4   1   6      321.61      337.22      3.38 o 
   5   1   6       25.14       21.81      0.81 o 
   6   1   6      176.93      164.12      2.35 o 
   7   1   6        4.38        3.12      0.53 o 
   8   1   6      503.32      493.56      5.67 o 
   9   1   6       11.69       16.17      1.16 o 
  10   1   6        2.74        2.81      0.99 o 
  11   1   6       81.17       82.71      1.91 o 
  12   1   6        6.81        5.09      0.83 o 
 -15   2   6        0.47        1.28      1.24 o 
 -14   2   6       27.26       32.99      2.03 o 
 -13   2   6       26.43       29.05      2.10 o 
 -12   2   6        6.36        5.94      1.16 o 
 -11   2   6      176.07      179.75      3.72 o 
 -10   2   6      260.58      244.60      3.93 o 
  -9   2   6      177.47      172.77      2.33 o 
  -8   2   6       39.20       33.38      0.52 o 
  -7   2   6      122.51      120.62      1.32 o 
  -6   2   6      360.14      399.08      3.04 o 
  -5   2   6      130.60      143.32      1.84 o 
  -4   2   6        0.70        1.51      0.26 o 
  -3   2   6     1981.46     2003.01     19.42 o 
  -2   2   6      159.38      121.91      1.41 o 
  -1   2   6      180.58      198.71      2.38 o 
   0   2   6      853.59      935.71     10.10 o 
   1   2   6      278.54      236.21      2.67 o 
   2   2   6       16.69       15.22      0.76 o 
   3   2   6       48.07       50.19      1.04 o 
   4   2   6      140.26      164.67      2.02 o 
   5   2   6      320.12      359.70      3.92 o 
   6   2   6       21.03       13.99      0.75 o 
   7   2   6      262.46      254.09      4.55 o 
   8   2   6       74.78       78.09      1.54 o 
   9   2   6       38.14       35.59      1.31 o 
  10   2   6       78.35       78.64      1.94 o 
  11   2   6       10.37        9.77      1.15 o 
  12   2   6       13.27       10.69      2.20 o 
 -15   3   6       11.47       11.16      1.97 o 
 -14   3   6       12.73       10.05      4.30 o 
 -13   3   6        2.41        1.95      1.05 o 
 -12   3   6        4.96        4.00      1.20 o 
 -11   3   6       29.79       29.95      1.88 o 
 -10   3   6      226.07      231.28      3.73 o 
  -9   3   6       57.43       59.81      1.58 o 
  -8   3   6        2.58        2.03      0.50 o 
  -7   3   6       17.44       17.70      0.47 o 
  -6   3   6       24.84       29.74      0.73 o 
  -5   3   6      125.49      124.52      1.47 o 
  -4   3   6       25.08       43.72      0.89 o 
  -3   3   6       12.45       17.51      0.64 o 
  -2   3   6      378.68      402.96      3.05 o 
  -1   3   6       54.93       60.69      0.87 o 
   0   3   6       17.67       16.46      0.97 o 
   1   3   6      610.23      603.81      7.00 o 
   2   3   6       51.69       47.04      1.42 o 
   3   3   6       56.65       44.51      1.37 o 
   4   3   6      314.28      317.78      4.09 o 
   5   3   6      131.08      131.96      2.04 o 
   6   3   6       12.31       11.00      0.81 o 
   7   3   6       99.93       95.82      1.94 o 
   8   3   6        3.60        2.97      0.59 o 
   9   3   6       71.13       72.28      1.99 o 
  10   3   6        0.21        0.17      0.42 o 
  11   3   6        0.02       -0.11      0.79 o 
  12   3   6        0.22        0.87      1.13 o 
 -14   4   6        8.79       11.09      3.91 o 
 -13   4   6       20.28       20.57      6.21 o 
 -12   4   6       36.37       39.19      1.90 o 
 -11   4   6       20.63       20.44      1.94 o 
 -10   4   6        0.08        0.25      0.56 o 
  -9   4   6      260.92      269.68      3.61 o 
  -8   4   6       41.16       48.25      2.35 o 
  -7   4   6       30.20       29.61      0.67 o 
  -6   4   6      158.06      169.26      1.94 o 
  -5   4   6       84.93       94.66      1.34 o 
  -4   4   6       11.11       12.49      0.71 o 
  -3   4   6      360.41      362.05      4.03 o 
  -2   4   6       81.80       78.08      1.50 o 
  -1   4   6       42.62       39.11      0.80 o 
   0   4   6       86.82       67.54      1.09 o 
   1   4   6      543.02      560.77      5.41 o 
   2   4   6       14.20       15.34      0.74 o 
   3   4   6        9.30       11.01      0.74 o 
   4   4   6       10.72        8.16      0.89 o 
   5   4   6       43.06       60.35      1.53 o 
   6   4   6      331.11      322.12      4.55 o 
   7   4   6        4.25        6.36      0.75 o 
   8   4   6        3.22        2.13      0.79 o 
   9   4   6        3.64        3.10      0.86 o 
  10   4   6       43.80       60.25      3.25 o 
  11   4   6       41.36       50.27      3.70 o 
 -13   5   6        4.37        5.59      3.49 o 
 -12   5   6       51.22       54.09      6.22 o 
 -11   5   6       77.44       79.86      6.58 o 
 -10   5   6       17.89       17.76      5.78 o 
  -9   5   6        1.37        0.67      1.12 o 
  -8   5   6      152.55      148.83      4.46 o 
  -7   5   6        0.50        0.38      0.21 o 
  -6   5   6       52.05       58.53      1.24 o 
  -5   5   6      147.64      132.45      2.46 o 
  -4   5   6      312.71      313.52      3.93 o 
  -3   5   6      183.75      184.70      2.87 o 
  -2   5   6       76.60       71.45      1.76 o 
  -1   5   6        0.22       -0.22      0.31 o 
   0   5   6      643.70      670.10      6.13 o 
   1   5   6       62.66       74.05      1.29 o 
   2   5   6       15.52       22.25      0.88 o 
   3   5   6      163.30      173.61      2.41 o 
   4   5   6       96.00       92.63      1.86 o 
   5   5   6      413.53      398.68      4.91 o 
   6   5   6       77.15       80.87      1.74 o 
   7   5   6       68.13       76.79      1.94 o 
   8   5   6        3.42        2.86      0.69 o 
   9   5   6        1.04        1.07      1.41 o 
  10   5   6        3.43        4.92      1.90 o 
 -11   6   6        3.24        2.56      2.79 o 
 -10   6   6       40.76       43.28      8.05 o 
  -9   6   6        9.49        9.13      2.17 o 
  -8   6   6        0.82       -0.02      0.70 o 
  -7   6   6        5.16        5.12      1.04 o 
  -6   6   6       40.16       36.83      4.63 o 
  -5   6   6        6.19        8.73      0.99 o 
  -4   6   6       31.39       36.23      1.68 o 
  -3   6   6        0.16        0.46      0.47 o 
  -2   6   6       93.49      103.85      2.41 o 
  -1   6   6      275.95      288.57      3.84 o 
   0   6   6      361.53      378.77      4.23 o 
   1   6   6       16.09       19.79      1.00 o 
   2   6   6        1.85        1.73      0.75 o 
   3   6   6       60.05       59.85      1.66 o 
   4   6   6       65.39       68.82      1.59 o 
   5   6   6       42.99       41.78      1.64 o 
   6   6   6        1.87        2.69      0.62 o 
   7   6   6        4.47        3.62      0.74 o 
   8   6   6        0.93        1.05      1.80 o 
  -9   7   6        1.95        0.92      2.16 o 
  -8   7   6        4.61        7.66      2.15 o 
  -7   7   6        0.65        0.61      1.66 o 
  -6   7   6        0.04       -0.01      0.47 o 
  -5   7   6       36.61       43.85      1.68 o 
  -4   7   6        3.85        2.48      1.10 o 
  -3   7   6       20.13       21.62      4.12 o 
  -2   7   6        3.44        4.34      1.01 o 
  -1   7   6       45.29       48.92      1.77 o 
   0   7   6       17.97       15.03      2.35 o 
   1   7   6        2.35        2.58      0.78 o 
   2   7   6       22.33       22.54      1.33 o 
   3   7   6       13.17       14.55      1.16 o 
   4   7   6        0.45        0.88      0.61 o 
   5   7   6       11.54        9.96      1.07 o 
   6   7   6        3.38        1.86      0.85 o 
  -5   8   6        0.12        0.13      0.85 o 
  -4   8   6       42.20       48.91      2.41 o 
  -3   8   6      143.32      171.69      3.89 o 
  -2   8   6        1.71        1.31      0.91 o 
  -1   8   6        2.15        2.19      0.85 o 
   0   8   6       15.81       16.59      4.18 o 
   1   8   6        0.10        0.14      0.56 o 
   2   8   6        3.38        1.18      0.91 o 
 -15   1   7        0.28       -0.02      0.40 o 
 -14   1   7       14.39       16.92      1.35 o 
 -13   1   7      291.43      291.42      2.97 o 
 -12   1   7       50.92       55.61      1.19 o 
 -11   1   7       55.58       52.71      1.03 o 
 -10   1   7       13.41       16.44      1.13 o 
  -9   1   7      199.51      190.58      1.87 o 
  -8   1   7       50.70       58.24      0.85 o 
  -7   1   7      656.47      702.47      5.72 o 
  -6   1   7        4.14        0.05      0.15 o 
  -5   1   7      663.45      626.15      6.70 o 
  -4   1   7        7.98       16.66      1.25 o 
  -3   1   7      244.61      254.16      2.24 o 
  -2   1   7      497.80      527.81      4.93 o 
  -1   1   7       77.50       94.59      1.26 o 
   0   1   7        0.10        0.36      0.26 o 
   1   1   7      942.35      918.45      8.80 o 
   2   1   7      126.01      145.32      1.83 o 
   3   1   7       80.07       81.21      1.26 o 
   4   1   7      555.84      568.43      5.73 o 
   5   1   7        0.00        0.06      0.30 o 
   6   1   7       58.03       51.20      1.23 o 
   7   1   7        4.36        3.03      0.54 o 
   8   1   7      389.39      386.22      4.82 o 
   9   1   7        4.77        2.12      0.59 o 
  10   1   7       40.77       38.55      1.40 o 
  11   1   7       63.82       73.60      2.36 o 
  12   1   7        2.59        1.66      0.96 o 
 -15   2   7       71.18       85.99      3.91 o 
 -14   2   7        4.79        4.30      1.10 o 
 -13   2   7       58.58       58.58      2.20 o 
 -12   2   7        0.36        0.67      0.68 o 
 -11   2   7       29.33       28.80      2.02 o 
 -10   2   7      922.28      963.60      8.46 o 
  -9   2   7      308.08      326.10      5.82 o 
  -8   2   7        9.31        5.85      0.34 o 
  -7   2   7        4.07        2.96      0.32 o 
  -6   2   7      333.12      295.89      2.56 o 
  -5   2   7      860.92      877.93      7.27 o 
  -4   2   7     3097.14     3256.35     31.93 o 
  -3   2   7        0.08        0.73      0.25 o 
  -2   2   7      188.26      182.78      2.09 o 
  -1   2   7      428.69      444.16      4.83 o 
   0   2   7     1041.91     1049.28     10.32 o 
   1   2   7      310.88      304.69      3.14 o 
   2   2   7       38.39       31.87      1.02 o 
   3   2   7      283.61      297.04      3.31 o 
   4   2   7       74.52       65.34      1.21 o 
   5   2   7       11.75       12.89      0.70 o 
   6   2   7      283.59      275.39      3.51 o 
   7   2   7      135.12      139.93      2.59 o 
   8   2   7        0.94        1.72      0.68 o 
   9   2   7      101.78       90.51      2.08 o 
  10   2   7        0.23        0.22      0.56 o 
  11   2   7       49.07       52.86      2.01 o 
  12   2   7        5.39        5.81      1.15 o 
 -14   3   7        0.04        0.38      0.75 o 
 -13   3   7       18.47       13.47      1.35 o 
 -12   3   7        8.33        6.86      1.00 o 
 -11   3   7        1.20        2.51      0.91 o 
 -10   3   7        7.32        7.66      0.76 o 
  -9   3   7        3.74        3.76      1.27 o 
  -8   3   7       16.19       14.27      0.36 o 
  -7   3   7        0.13        0.60      0.30 o 
  -6   3   7        0.34        1.25      0.30 o 
  -5   3   7        8.54       10.84      0.53 o 
  -4   3   7        2.11        2.63      0.37 o 
  -3   3   7       84.30       90.41      1.33 o 
  -2   3   7      360.24      316.94      3.80 o 
  -1   3   7      331.82      344.45      3.66 o 
   0   3   7        4.03        3.40      0.58 o 
   1   3   7      930.98      956.70     18.86 o 
   2   3   7      303.40      317.29      4.11 o 
   3   3   7        3.10        3.63      0.62 o 
   4   3   7       31.88       34.35      1.01 o 
   5   3   7       13.77       13.38      0.98 o 
   6   3   7       15.94       18.85      1.17 o 
   7   3   7       37.65       39.84      1.30 o 
   8   3   7        0.35        0.53      0.66 o 
   9   3   7       44.38       43.51      1.55 o 
  10   3   7        3.59        5.62      1.09 o 
  11   3   7        5.65        8.37      1.99 o 
 -14   4   7        5.88        2.04      2.96 o 
 -13   4   7       71.37       88.37      7.04 o 
 -12   4   7        8.05        8.51      3.21 o 
 -11   4   7       44.45       52.22      2.15 o 
 -10   4   7        0.20       -0.01      0.29 o 
  -9   4   7        1.68        3.00      1.08 o 
  -8   4   7       37.67       39.79      1.10 o 
  -7   4   7       23.73       24.88      0.86 o 
  -6   4   7       22.78       37.90      0.80 o 
  -5   4   7      159.88      182.70      2.23 o 
  -4   4   7        0.53        0.17      0.38 o 
  -3   4   7       71.07       61.89      1.48 o 
  -2   4   7        2.99        4.79      0.29 o 
  -1   4   7      547.65      535.44      4.74 o 
   0   4   7       65.37       71.53      1.21 o 
   1   4   7       67.40       59.04      1.39 o 
   2   4   7      190.79      196.84      2.73 o 
   3   4   7        5.12        9.23      0.74 o 
   4   4   7       16.34       10.28      0.81 o 
   5   4   7        5.25        4.80      0.70 o 
   6   4   7       50.87       47.58      1.43 o 
   7   4   7       80.90       78.39      2.00 o 
   8   4   7       13.37       12.14      1.27 o 
   9   4   7       17.09       18.39      1.23 o 
  10   4   7        5.17        6.75      1.85 o 
 -12   5   7       20.87       24.59      7.71 o 
 -11   5   7        5.68        4.09      4.47 o 
 -10   5   7       43.66       42.39      3.36 o 
  -9   5   7       31.29       30.63      3.38 o 
  -8   5   7      486.01      459.53      7.32 o 
  -7   5   7       23.62       32.92      1.14 o 
  -6   5   7      122.07      117.77      2.05 o 
  -5   5   7      198.65      212.06      4.40 o 
  -4   5   7        1.76        2.01      0.52 o 
  -3   5   7      720.56      755.00      9.26 o 
  -2   5   7       29.36       33.28      1.36 o 
  -1   5   7       42.71       51.02      1.10 o 
   0   5   7       21.81       21.67      0.91 o 
   1   5   7        1.96        2.90      0.48 o 
   2   5   7        1.00        0.24      0.33 o 
   3   5   7       29.78       29.14      1.31 o 
   4   5   7      200.17      208.97      3.06 o 
   5   5   7      101.70      112.74      2.03 o 
   6   5   7        5.65        6.03      0.72 o 
   7   5   7        4.16        2.79      0.62 o 
   8   5   7        0.19        0.66      0.58 o 
   9   5   7        8.75        7.68      2.56 o 
 -11   6   7        7.03        6.95      3.55 o 
 -10   6   7        1.16        0.94      1.20 o 
  -9   6   7        0.45       -0.82      2.08 o 
  -8   6   7        9.50        6.24      2.52 o 
  -7   6   7       40.11       41.57      1.68 o 
  -6   6   7      134.69      142.80      2.43 o 
  -5   6   7       18.70       16.93      1.13 o 
  -4   6   7        1.90        2.94      0.86 o 
  -3   6   7        3.93        1.59      0.61 o 
  -2   6   7       21.76       22.39      1.28 o 
  -1   6   7       31.02       35.09      1.50 o 
   0   6   7        1.84        1.93      0.49 o 
   1   6   7        0.00        0.44      0.42 o 
   2   6   7       12.55       11.43      0.94 o 
   3   6   7        2.54        1.24      0.65 o 
   4   6   7        3.97        3.01      0.77 o 
   5   6   7       21.59       24.21      1.35 o 
   6   6   7        0.24        0.37      0.72 o 
   7   6   7       30.32       28.64      1.55 o 
  -9   7   7        3.65        3.26      1.65 o 
  -8   7   7        0.54        1.93      2.27 o 
  -7   7   7        2.21        0.94      1.69 o 
  -6   7   7        0.23        0.06      0.44 o 
  -5   7   7       19.95       26.54      4.60 o 
  -4   7   7       20.26       20.02      3.73 o 
  -3   7   7       22.43       27.24      2.54 o 
  -2   7   7       23.86       29.52      1.42 o 
  -1   7   7        7.38        9.50      2.74 o 
   0   7   7       29.05       36.39      4.61 o 
   1   7   7       73.46       87.31      2.03 o 
   2   7   7        0.50        1.27      0.74 o 
   3   7   7       11.10        8.29      1.59 o 
   4   7   7        7.82        5.82      1.20 o 
   5   7   7       11.39       11.78      1.75 o 
  -4   8   7        2.20        1.08      0.90 o 
  -3   8   7        4.98        4.63      0.97 o 
  -2   8   7        3.55        4.63      1.61 o 
  -1   8   7        3.76        2.10      0.92 o 
   0   8   7        9.56        8.08      2.50 o 
   1   8   7       12.32       12.44      2.04 o 
 -15   0   8        4.37        4.92      2.29 o 
 -14   0   8       23.73       24.39      1.38 o 
 -13   0   8        4.60        4.44      0.73 o 
 -12   0   8        0.08        0.11      0.45 o 
 -11   0   8       62.24       70.83      1.79 o 
 -10   0   8       71.67       66.36      1.49 o 
  -9   0   8       11.43       11.03      0.72 o 
  -8   0   8        0.11        0.23      0.44 o 
  -7   0   8      132.85      140.39      2.04 o 
  -6   0   8      838.73      858.86      9.69 o 
  -5   0   8      672.82      649.86      9.03 o 
  -4   0   8        8.39        5.06      0.48 o 
  -3   0   8     1068.97     1066.34     15.34 o 
  -2   0   8      109.78       88.23      1.69 o 
  -1   0   8      362.96      380.27      6.31 o 
   0   0   8      796.14      766.50     13.54 o 
   1   0   8       75.53       49.95      1.29 o 
   2   0   8      817.21      742.85     10.17 o 
   3   0   8        4.61        8.80      0.79 o 
   4   0   8      500.75      535.94      8.65 o 
   5   0   8        0.65        1.02      0.67 o 
   6   0   8        0.04        0.35      0.51 o 
   7   0   8       10.32        9.34      1.05 o 
   8   0   8       63.51       66.96      2.26 o 
   9   0   8       27.53       32.57      1.85 o 
  10   0   8      323.64      336.06      7.78 o 
  11   0   8       93.89       93.21      3.36 o 
 -15   1   8       12.67       12.82      1.43 o 
 -14   1   8       19.34       12.60      1.38 o 
 -13   1   8       18.55       21.62      2.15 o 
 -12   1   8       11.14        9.20      0.69 o 
 -11   1   8       73.61       71.25      1.23 o 
 -10   1   8      117.69      114.65      1.57 o 
  -9   1   8      300.00      271.36      2.50 o 
  -8   1   8      237.84      263.27      2.58 o 
  -7   1   8       92.71      103.08      1.17 o 
  -6   1   8       12.83        7.47      0.42 o 
  -5   1   8       33.11       38.91      0.70 o 
  -4   1   8      326.17      371.72      3.34 o 
  -3   1   8       11.60       12.29      0.54 o 
  -2   1   8      446.41      417.01      4.03 o 
  -1   1   8      324.79      285.17      2.88 o 
   0   1   8      473.45      429.81      4.18 o 
   1   1   8      199.42      229.64      2.94 o 
   2   1   8       61.22       51.97      1.17 o 
   3   1   8      114.44      126.78      1.72 o 
   4   1   8      670.20      687.46      7.45 o 
   5   1   8       17.58       15.11      0.92 o 
   6   1   8      264.89      272.08      3.71 o 
   7   1   8      139.41      138.49      2.37 o 
   8   1   8        3.73        4.50      0.77 o 
   9   1   8       58.58       67.71      1.77 o 
  10   1   8        2.55        2.33      0.79 o 
  11   1   8        0.28        0.30      0.58 o 
 -15   2   8        0.04        0.66      0.86 o 
 -14   2   8       10.95        7.76      1.26 o 
 -13   2   8       18.30       22.69      1.56 o 
 -12   2   8       90.79       82.91      2.71 o 
 -11   2   8       58.46       53.93      1.01 o 
 -10   2   8      194.25      195.38      2.36 o 
  -9   2   8        0.32        0.70      0.21 o 
  -8   2   8      115.02      106.52      1.21 o 
  -7   2   8        5.90        9.14      0.43 o 
  -6   2   8       89.09      103.72      1.44 o 
  -5   2   8       24.21       26.20      0.53 o 
  -4   2   8       71.16       61.29      0.86 o 
  -3   2   8     1000.46      969.92     10.17 o 
  -2   2   8      509.84      547.08      5.59 o 
  -1   2   8       50.82       56.54      1.08 o 
   0   2   8      359.36      361.43      3.90 o 
   1   2   8       37.15       55.63      1.13 o 
   2   2   8      419.02      486.60      5.78 o 
   3   2   8       24.32       20.30      0.91 o 
   4   2   8      374.07      362.42      4.08 o 
   5   2   8       29.41       33.74      1.06 o 
   6   2   8      169.50      173.67      2.56 o 
   7   2   8      232.77      259.08      4.19 o 
   8   2   8        2.97        1.92      0.77 o 
   9   2   8       23.15       20.20      1.27 o 
  10   2   8       13.87       15.52      1.22 o 
  11   2   8       12.49       13.95      1.23 o 
 -14   3   8       11.77        6.86      3.37 o 
 -13   3   8        0.48        0.86      0.91 o 
 -12   3   8       10.36        9.27      1.07 o 
 -11   3   8       17.09       17.80      1.55 o 
 -10   3   8        0.67        0.66      0.54 o 
  -9   3   8        1.26        1.01      0.20 o 
  -8   3   8       26.85       29.79      1.08 o 
  -7   3   8        1.25        0.48      0.28 o 
  -6   3   8        9.08        7.31      0.50 o 
  -5   3   8        9.59       11.89      0.72 o 
  -4   3   8        2.86        3.53      0.46 o 
  -3   3   8       42.88       46.91      0.64 o 
  -2   3   8      167.41      175.77      2.32 o 
  -1   3   8       34.28       41.60      1.10 o 
   0   3   8      361.14      389.94      5.48 o 
   1   3   8       15.61       16.79      1.04 o 
   2   3   8      200.54      204.47      3.56 o 
   3   3   8      145.63      133.70      2.08 o 
   4   3   8       46.85       48.40      1.29 o 
   5   3   8      341.30      356.00      4.86 o 
   6   3   8      191.18      190.92      3.01 o 
   7   3   8       19.32       17.94      1.00 o 
   8   3   8       78.12       71.56      2.10 o 
   9   3   8        4.91        4.67      0.96 o 
  10   3   8        0.49        0.60      0.66 o 
 -13   4   8       10.03       12.77      3.89 o 
 -12   4   8        6.52        8.30      5.15 o 
 -11   4   8        2.40        1.91      1.42 o 
 -10   4   8       18.16       18.25      2.05 o 
  -9   4   8        1.70        1.99      1.03 o 
  -8   4   8       22.55       21.43      0.70 o 
  -7   4   8      196.46      187.66      2.54 o 
  -6   4   8       37.76       38.16      1.08 o 
  -5   4   8       67.47       63.38      1.39 o 
  -4   4   8        8.95       10.64      0.66 o 
  -3   4   8       61.05       59.48      1.32 o 
  -2   4   8      609.01      608.81      5.41 o 
  -1   4   8      136.86      150.30      1.81 o 
   0   4   8      309.56      296.73      3.45 o 
   1   4   8       27.27       26.52      0.96 o 
   2   4   8       83.14       82.71      2.25 o 
   3   4   8      126.23      118.39      3.01 o 
   4   4   8      220.69      225.46      3.81 o 
   5   4   8       30.37       33.96      1.64 o 
   6   4   8        1.97        2.41      0.91 o 
   7   4   8        0.01        0.15      0.43 o 
   8   4   8        3.36        1.74      1.00 o 
   9   4   8       14.87       11.00      1.24 o 
  10   4   8       13.45       18.98      2.81 o 
 -12   5   8       43.06       53.39      4.22 o 
 -11   5   8        3.46        1.52      2.51 o 
 -10   5   8        3.12        2.66      1.38 o 
  -9   5   8       10.98        9.51      3.74 o 
  -8   5   8       23.41       29.37      9.69 o 
  -7   5   8       12.68       18.23      0.74 o 
  -6   5   8        0.36        0.67      0.43 o 
  -5   5   8       65.24       68.74      1.54 o 
  -4   5   8       46.25       59.43      1.38 o 
  -3   5   8      127.60      135.85      2.36 o 
  -2   5   8      278.56      278.80      3.55 o 
  -1   5   8      142.82      145.70      1.81 o 
   0   5   8        0.01        0.17      0.33 o 
   1   5   8        3.55        3.93      0.59 o 
   2   5   8       16.55       16.30      1.05 o 
   3   5   8       11.14        8.94      0.84 o 
   4   5   8       50.34       51.13      1.63 o 
   5   5   8      188.49      199.70      6.46 o 
   6   5   8       26.01       24.88      1.36 o 
   7   5   8        1.30        0.99      0.56 o 
   8   5   8        0.51        0.51      0.54 o 
 -11   6   8        0.55       -0.09      1.16 o 
 -10   6   8       42.39       39.59     11.30 o 
  -9   6   8       27.10       27.09      8.65 o 
  -8   6   8        1.16        0.61      1.05 o 
  -7   6   8       90.28       95.55      2.40 o 
  -6   6   8       19.59       16.72      5.00 o 
  -5   6   8      129.64      144.88      2.86 o 
  -4   6   8        6.26        9.73      1.12 o 
  -3   6   8       39.53       46.96      1.49 o 
  -2   6   8      146.12      152.77      2.90 o 
  -1   6   8        0.54        0.09      0.23 o 
   0   6   8      128.24      135.04      2.09 o 
   1   6   8        4.00        5.67      0.86 o 
   2   6   8       14.54       14.35      0.94 o 
   3   6   8       15.15       13.71      1.07 o 
   4   6   8       18.84       23.53      1.41 o 
   5   6   8       43.52       42.04      2.08 o 
   6   6   8        0.01        0.30      0.56 o 
   7   6   8        0.03        0.66      0.74 o 
  -8   7   8       27.93       27.11     17.92 o 
  -7   7   8        8.39        8.43      6.85 o 
  -6   7   8        2.04        1.81      0.77 o 
  -5   7   8        0.00        0.58      0.54 o 
  -4   7   8       24.01       25.66      3.16 o 
  -3   7   8       34.36       40.31      1.84 o 
  -2   7   8       19.51       25.94      3.26 o 
  -1   7   8        9.88       12.06      3.36 o 
   0   7   8        0.69        0.21      0.61 o 
   1   7   8        7.17        5.84      1.82 o 
   2   7   8       10.52       13.35      1.07 o 
   3   7   8       47.68       65.67      1.91 o 
   4   7   8        0.95        1.87      0.78 o 
  -2   8   8       20.26       22.89      5.86 o 
 -15   1   9        5.36        3.12      0.98 o 
 -14   1   9       77.89       81.06      2.38 o 
 -13   1   9       33.95       36.72      1.08 o 
 -12   1   9        7.22        8.64      0.78 o 
 -11   1   9        1.16        0.73      0.35 o 
 -10   1   9        0.48        1.28      0.34 o 
  -9   1   9      303.66      329.51      5.48 o 
  -8   1   9      288.16      280.72      2.53 o 
  -7   1   9       34.18       26.53      0.75 o 
  -6   1   9      119.07      112.59      1.63 o 
  -5   1   9      204.18      209.43      2.62 o 
  -4   1   9     2328.94     2406.62     23.62 o 
  -3   1   9        1.05        0.61      0.30 o 
  -2   1   9      106.68       88.11      1.43 o 
  -1   1   9      201.88      196.46      2.29 o 
   0   1   9       80.69       73.74      1.26 o 
   1   1   9       32.77       35.80      1.26 o 
   2   1   9      276.31      262.88      3.15 o 
   3   1   9       86.39       82.95      1.70 o 
   4   1   9      503.19      463.95      6.02 o 
   5   1   9       16.88       17.17      1.07 o 
   6   1   9      185.82      185.88      3.35 o 
   7   1   9       13.80       13.57      1.18 o 
   8   1   9       81.27       79.89      2.29 o 
   9   1   9        6.13        7.30      1.09 o 
  10   1   9        7.97        8.95      1.40 o 
  11   1   9       46.70       48.75      1.96 o 
 -15   2   9        2.49        1.18      0.93 o 
 -14   2   9       23.44       23.19      5.01 o 
 -13   2   9        4.12        2.03      0.95 o 
 -12   2   9      147.09      142.61      2.57 o 
 -11   2   9      103.54      104.27      1.46 o 
 -10   2   9        3.05        2.01      0.29 o 
  -9   2   9       91.07       80.80      1.94 o 
  -8   2   9       71.59       76.65      1.25 o 
  -7   2   9        1.81        2.14      0.34 o 
  -6   2   9      545.47      605.64      5.97 o 
  -5   2   9       20.51       24.34      0.61 o 
  -4   2   9        0.23        0.28      0.20 o 
  -3   2   9      465.56      489.06      5.24 o 
  -2   2   9      247.90      221.89      2.59 o 
  -1   2   9       54.18       48.43      1.33 o 
   0   2   9      282.51      310.79      3.61 o 
   1   2   9        8.58       14.89      0.92 o 
   2   2   9        0.12       -0.11      0.36 o 
   3   2   9      419.04      424.94      4.79 o 
   4   2   9       28.54       34.91      1.18 o 
   5   2   9       25.86       22.54      1.02 o 
   6   2   9       27.15       29.86      1.20 o 
   7   2   9      118.02      111.50      2.40 o 
   8   2   9        5.58        3.86      0.87 o 
   9   2   9        0.27        0.81      0.62 o 
  10   2   9        2.99        2.67      0.83 o 
 -14   3   9       44.48       49.06      3.09 o 
 -13   3   9        1.83        2.07      0.90 o 
 -12   3   9        0.28        0.25      0.75 o 
 -11   3   9        9.22        6.62      2.01 o 
 -10   3   9       17.36       17.26      0.57 o 
  -9   3   9       20.94       21.17      0.81 o 
  -8   3   9        0.32        0.00      0.24 o 
  -7   3   9       20.61       18.61      0.72 o 
  -6   3   9      283.33      289.53      3.19 o 
  -5   3   9       17.07       18.15      0.75 o 
  -4   3   9      205.72      194.00      2.61 o 
  -3   3   9       16.49       15.95      0.45 o 
  -2   3   9        7.49        8.49      0.93 o 
  -1   3   9       48.29       60.92      1.48 o 
   0   3   9        8.58       11.86      0.99 o 
   1   3   9       93.86       78.87      1.94 o 
   2   3   9       45.11       58.45      1.65 o 
   3   3   9      225.05      216.91      3.43 o 
   4   3   9        3.85        4.22      0.86 o 
   5   3   9        0.55       -0.06      0.43 o 
   6   3   9      129.72      118.20      2.29 o 
   7   3   9       53.18       57.59      1.74 o 
   8   3   9       16.13       18.72      1.40 o 
   9   3   9        0.27        0.25      0.52 o 
  10   3   9        2.09        2.19      0.98 o 
 -13   4   9       30.09       36.78      3.46 o 
 -12   4   9       74.23       82.52      4.33 o 
 -11   4   9        7.31        7.21      3.71 o 
 -10   4   9        2.70        2.53      1.34 o 
  -9   4   9       70.99       67.13      2.87 o 
  -8   4   9      123.72      113.55      1.64 o 
  -7   4   9       90.18       91.51      1.68 o 
  -6   4   9      227.91      211.14      3.08 o 
  -5   4   9        0.53        1.36      0.42 o 
  -4   4   9      104.92      103.29      1.72 o 
  -3   4   9      160.31      151.00      2.17 o 
  -2   4   9       45.19       45.38      0.98 o 
  -1   4   9      738.46      739.51      7.33 o 
   0   4   9      137.96      141.73      2.67 o 
   1   4   9       76.94       74.97      2.25 o 
   2   4   9        0.99        0.70      0.57 o 
   3   4   9       52.83       43.85      1.68 o 
   4   4   9      259.22      239.30      4.89 o 
   5   4   9      122.61      112.76      2.73 o 
   6   4   9       17.59       15.68      1.23 o 
   7   4   9       44.91       51.09      2.46 o 
   8   4   9        8.54        7.50      1.12 o 
   9   4   9       30.17       30.84      1.98 o 
 -12   5   9        8.30        6.42      5.09 o 
 -11   5   9       11.06        8.17      3.64 o 
 -10   5   9       29.80       24.36      8.57 o 
  -9   5   9        3.22        1.19      1.30 o 
  -8   5   9        5.23        4.03      1.08 o 
  -7   5   9       59.67       63.46      1.65 o 
  -6   5   9        6.52        4.33      0.90 o 
  -5   5   9       15.16       16.26      0.91 o 
  -4   5   9        7.23        8.65      0.88 o 
  -3   5   9       93.31       98.24      1.91 o 
  -2   5   9       84.15       90.34      2.07 o 
  -1   5   9      245.13      258.17      2.92 o 
   0   5   9       77.35       70.22      1.61 o 
   1   5   9        0.18        0.17      0.42 o 
   2   5   9      134.63      135.73      2.45 o 
   3   5   9       59.95       61.48      2.43 o 
   4   5   9       11.38        8.76      1.12 o 
   5   5   9       17.17       13.93      1.12 o 
   6   5   9       15.87       14.71      1.47 o 
   7   5   9       34.71       34.39      2.46 o 
   8   5   9        1.24        1.29      0.77 o 
 -10   6   9        0.01       -0.68      1.32 o 
  -9   6   9       34.52       19.52     16.91 o 
  -8   6   9        0.14       -0.56      1.27 o 
  -7   6   9        0.80        0.18      0.38 o 
  -6   6   9       15.69       16.54      2.10 o 
  -5   6   9       34.60       36.88      1.33 o 
  -4   6   9        6.26        3.68      0.99 o 
  -3   6   9       10.53       11.05      1.23 o 
  -2   6   9        2.81        1.73      0.66 o 
  -1   6   9        4.17        2.19      0.60 o 
   0   6   9        1.40        1.29      0.56 o 
   1   6   9        2.59        3.16      0.72 o 
   2   6   9       79.11       80.49      2.13 o 
   3   6   9       26.05       27.27      1.31 o 
   4   6   9       14.08       13.93      1.28 o 
   5   6   9        5.22        4.98      0.98 o 
   6   6   9       12.97       10.30      1.36 o 
  -8   7   9        0.13        1.44      1.75 o 
  -7   7   9       10.30        4.25      5.36 o 
  -6   7   9        5.89        6.15      1.53 o 
  -5   7   9       16.25       20.24      2.92 o 
  -4   7   9       11.42       16.00      2.66 o 
  -3   7   9        8.75        6.43      2.18 o 
  -2   7   9       13.02        9.84      3.17 o 
  -1   7   9        2.78        2.42      1.04 o 
   0   7   9       26.92       31.92      4.36 o 
   1   7   9       23.45       20.72      5.43 o 
   2   7   9       28.02       33.60      4.25 o 
   3   7   9        9.68       10.19      1.83 o 
 -15   0  10       32.17       32.95      3.87 o 
 -14   0  10      155.24      164.56      3.20 o 
 -13   0  10       42.26       44.97      2.13 o 
 -12   0  10        6.37        4.88      0.99 o 
 -11   0  10        5.92        9.67      1.00 o 
 -10   0  10       21.18       28.22      1.17 o 
  -9   0  10      415.23      418.38      5.47 o 
  -8   0  10      249.93      246.13      9.12 o 
  -7   0  10      278.60      284.75      4.57 o 
  -6   0  10       76.28       76.90      2.16 o 
  -5   0  10      426.99      411.15      6.04 o 
  -4   0  10      464.77      478.83     17.18 o 
  -3   0  10       57.91       43.18      1.55 o 
  -2   0  10     1501.73     1506.25     27.69 o 
  -1   0  10      778.19      917.12     13.46 o 
   0   0  10       17.92       24.98      1.66 o 
   1   0  10      100.80       96.44      2.47 o 
   2   0  10        1.65        1.23      0.73 o 
   3   0  10       24.39       25.80      1.69 o 
   4   0  10      127.95      119.34      3.23 o 
   5   0  10      408.19      377.98      6.58 o 
   6   0  10      156.69      149.19      3.62 o 
   7   0  10      126.92      118.64      3.38 o 
   8   0  10        0.16        0.96      1.06 o 
   9   0  10      127.74      120.99      5.48 o 
  10   0  10      128.41      146.23      5.46 o 
 -15   1  10        0.92        0.59      0.65 o 
 -14   1  10        1.08        0.30      0.56 o 
 -13   1  10       12.91       11.80      1.65 o 
 -12   1  10        0.80        0.37      0.36 o 
 -11   1  10      293.90      292.15      3.24 o 
 -10   1  10       77.38       77.59      1.25 o 
  -9   1  10        0.91        0.53      0.33 o 
  -8   1  10       36.59       41.42      0.91 o 
  -7   1  10      233.15      216.07      5.22 o 
  -6   1  10      141.37      137.14      1.63 o 
  -5   1  10      264.24      254.54      2.76 o 
  -4   1  10       23.48       16.78      0.68 o 
  -3   1  10        0.14        0.05      0.23 o 
  -2   1  10      176.11      195.20      3.37 o 
  -1   1  10       19.13       20.89      0.81 o 
   0   1  10       69.38       67.67      1.31 o 
   1   1  10        6.36        5.82      0.70 o 
   2   1  10       34.13       32.79      1.03 o 
   3   1  10       22.15       19.50      0.93 o 
   4   1  10        3.76        3.17      0.61 o 
   5   1  10      151.50      145.95      2.75 o 
   6   1  10      151.12      145.95      2.55 o 
   7   1  10        1.52        1.10      0.67 o 
   8   1  10       49.25       45.46      1.84 o 
   9   1  10        2.19        1.25      0.81 o 
  10   1  10        5.09        4.10      1.15 o 
 -15   2  10       43.70       49.02      7.83 o 
 -14   2  10       11.17        3.48      1.83 o 
 -13   2  10        6.24        3.37      0.92 o 
 -12   2  10       26.73       31.33      0.85 o 
 -11   2  10       26.51       26.25      0.68 o 
 -10   2  10        0.26        0.38      0.26 o 
  -9   2  10        5.73        5.12      0.53 o 
  -8   2  10        9.32       10.81      0.66 o 
  -7   2  10       59.99       60.02      0.90 o 
  -6   2  10       33.71       29.54      0.77 o 
  -5   2  10        8.80       10.70      0.62 o 
  -4   2  10       31.98       28.78      0.74 o 
  -3   2  10       75.53       73.57      1.69 o 
  -2   2  10      133.10      127.30      2.41 o 
  -1   2  10       56.61       59.98      1.43 o 
   0   2  10      280.58      294.45      3.70 o 
   1   2  10      200.89      193.79      2.80 o 
   2   2  10       61.22       65.73      1.46 o 
   3   2  10       18.25       14.27      0.97 o 
   4   2  10        9.28       10.65      0.98 o 
   5   2  10       10.51       11.85      0.92 o 
   6   2  10       10.60        7.00      1.04 o 
   7   2  10       19.80       19.16      1.49 o 
   8   2  10       85.51       85.09      2.69 o 
   9   2  10        5.96        5.75      1.17 o 
  10   2  10        6.63        7.16      1.14 o 
 -14   3  10        2.25        0.69      1.14 o 
 -13   3  10        0.47        0.50      1.02 o 
 -12   3  10       18.76       17.95      3.28 o 
 -11   3  10        0.35        0.20      0.29 o 
 -10   3  10        5.76        4.56      0.41 o 
  -9   3  10       58.97       62.28      1.32 o 
  -8   3  10        0.55       -0.14      0.24 o 
  -7   3  10       37.69       35.70      1.16 o 
  -6   3  10       21.10       17.82      1.03 o 
  -5   3  10       33.45       36.42      1.11 o 
  -4   3  10       24.28       23.03      0.94 o 
  -3   3  10      105.87       96.96      1.82 o 
  -2   3  10       82.97       82.52      3.93 o 
  -1   3  10        1.91        1.50      0.52 o 
   0   3  10       20.29       23.57      1.18 o 
   1   3  10      883.65      880.60     11.81 o 
   2   3  10       86.99       85.93      2.02 o 
   3   3  10       31.07       27.88      1.32 o 
   4   3  10       78.00       74.36      1.82 o 
   5   3  10       67.44       66.33      1.91 o 
   6   3  10      411.07      415.94      6.79 o 
   7   3  10        1.04        1.71      0.89 o 
   8   3  10        1.99        3.43      0.98 o 
   9   3  10        1.33        0.94      0.81 o 
 -13   4  10        0.25        0.41      1.01 o 
 -12   4  10        8.40        6.15      4.66 o 
 -11   4  10        6.90        4.48      2.06 o 
 -10   4  10        0.00       -0.01      0.55 o 
  -9   4  10      156.65      156.31      2.79 o 
  -8   4  10       13.56       16.88      1.12 o 
  -7   4  10       54.56       53.89      1.47 o 
  -6   4  10       21.10       25.41      1.12 o 
  -5   4  10       27.23       24.43      1.18 o 
  -4   4  10      228.01      243.03      4.22 o 
  -3   4  10        0.23        0.44      0.47 o 
  -2   4  10      102.37      105.22      1.72 o 
  -1   4  10       62.10       63.59      2.03 o 
   0   4  10       38.97       41.10      1.44 o 
   1   4  10       32.07       30.57      1.67 o 
   2   4  10        1.22        1.94      0.80 o 
   3   4  10        6.80        6.28      1.11 o 
   4   4  10        5.79        7.65      1.19 o 
   5   4  10       98.80       86.95      2.72 o 
   6   4  10        1.62        0.65      0.67 o 
   7   4  10       24.19       23.41      2.33 o 
   8   4  10        0.44        0.97      0.78 o 
 -12   5  10       69.68       80.40      7.79 o 
 -11   5  10        4.27        2.95      1.72 o 
 -10   5  10       16.10       11.03      2.77 o 
  -9   5  10        1.32        0.82      1.06 o 
  -8   5  10        8.42        7.21      0.81 o 
  -7   5  10      223.37      242.90      3.55 o 
  -6   5  10      128.40      138.84      2.53 o 
  -5   5  10        1.94        1.80      0.70 o 
  -4   5  10        3.09        3.33      0.69 o 
  -3   5  10       70.59       69.04      1.92 o 
  -2   5  10        1.04        0.39      0.28 o 
  -1   5  10       33.65       36.23      1.21 o 
   0   5  10       80.22       92.69      1.90 o 
   1   5  10        0.41        0.30      0.38 o 
   2   5  10       24.26       21.62      1.18 o 
   3   5  10        0.57        0.81      0.58 o 
   4   5  10        2.42        2.80      0.81 o 
   5   5  10       21.92       19.95      1.89 o 
   6   5  10        1.60        1.24      1.01 o 
   7   5  10        0.12        0.40      0.65 o 
 -10   6  10        1.55        0.38      1.56 o 
  -9   6  10        0.16        0.08      0.90 o 
  -8   6  10        6.46        5.01      2.33 o 
  -7   6  10       76.81       76.98      2.17 o 
  -6   6  10       13.42       13.74      1.85 o 
  -5   6  10        1.20        1.34      0.67 o 
  -4   6  10       38.08       49.93      1.65 o 
  -3   6  10        8.89        9.07      2.06 o 
  -2   6  10        2.12        1.97      0.91 o 
  -1   6  10        2.50        1.55      0.91 o 
   0   6  10        7.17        7.32      1.18 o 
   1   6  10        3.02        3.11      0.69 o 
   2   6  10       22.84       32.24      1.49 o 
   3   6  10       64.39       70.36      2.31 o 
   4   6  10        0.97        0.74      0.81 o 
   5   6  10        3.08        3.42      0.92 o 
  -7   7  10       15.63       11.92      4.47 o 
  -6   7  10        6.62        5.00      1.21 o 
  -5   7  10       10.08        9.59      1.81 o 
  -4   7  10        7.65       10.08      1.46 o 
  -3   7  10       11.94       10.56      2.85 o 
  -2   7  10        0.69        0.28      0.68 o 
  -1   7  10       12.99       12.72      3.45 o 
   0   7  10       15.93       17.08      4.62 o 
   1   7  10       64.71       78.56      2.67 o 
   2   7  10        6.55        6.49      1.45 o 
 -15   1  11       32.54       37.14      1.78 o 
 -14   1  11        0.02       -0.22      0.58 o 
 -13   1  11        4.03        2.58      0.68 o 
 -12   1  11       13.33       14.68      0.86 o 
 -11   1  11       56.96       57.69      1.16 o 
 -10   1  11      235.95      239.50      2.69 o 
  -9   1  11        1.73        3.35      0.54 o 
  -8   1  11        0.05        0.27      0.35 o 
  -7   1  11       21.49       18.53      0.78 o 
  -6   1  11        3.33        3.11      0.60 o 
  -5   1  11        0.29       -0.12      0.28 o 
  -4   1  11       22.56       29.64      0.93 o 
  -3   1  11      152.72      164.39      2.19 o 
  -2   1  11      144.68      154.57      2.33 o 
  -1   1  11        0.03       -0.08      0.34 o 
   0   1  11       35.30       35.09      1.18 o 
   1   1  11      150.46      147.88      2.26 o 
   2   1  11       70.14       70.00      1.57 o 
   3   1  11      422.56      433.63      7.98 o 
   4   1  11       54.46       46.89      1.48 o 
   5   1  11       98.93       94.94      2.44 o 
   6   1  11      167.78      166.60      3.13 o 
   7   1  11        3.01        2.90      0.92 o 
   8   1  11        2.70        3.55      1.42 o 
   9   1  11       47.45       48.37      2.81 o 
 -14   2  11       13.99        5.76      4.20 o 
 -13   2  11        8.61        4.02      1.85 o 
 -12   2  11       18.24       17.09      1.79 o 
 -11   2  11       17.33       14.60      0.95 o 
 -10   2  11       50.18       53.09      1.34 o 
  -9   2  11        3.58        3.56      0.56 o 
  -8   2  11       96.61       95.73      1.61 o 
  -7   2  11       42.76       40.08      0.86 o 
  -6   2  11        0.08        0.13      0.31 o 
  -5   2  11       11.92       12.50      0.67 o 
  -4   2  11      334.37      329.74      5.10 o 
  -3   2  11        4.65        4.32      0.73 o 
  -2   2  11      131.01      121.29      2.02 o 
  -1   2  11       11.75        7.20      0.91 o 
   0   2  11        0.64        2.19      0.56 o 
   1   2  11       31.11       24.61      1.17 o 
   2   2  11        1.89        1.22      0.58 o 
   3   2  11        0.80        1.90      0.75 o 
   4   2  11        0.63        0.23      0.58 o 
   5   2  11      117.81      119.26      2.85 o 
   6   2  11       97.50      103.26      2.74 o 
   7   2  11        2.19        2.13      0.89 o 
   8   2  11       30.27       30.81      1.99 o 
   9   2  11        5.98        4.56      1.50 o 
 -14   3  11        7.54        4.81      3.98 o 
 -13   3  11        8.27        5.22      4.30 o 
 -12   3  11        4.08        1.57      1.09 o 
 -11   3  11       22.31       20.31      0.81 o 
 -10   3  11       49.22       52.47      1.40 o 
  -9   3  11       20.24       26.34      1.75 o 
  -8   3  11       17.81       21.32      0.99 o 
  -7   3  11       64.38       69.80      1.41 o 
  -6   3  11       51.99       32.08      1.05 o 
  -5   3  11      105.64       92.73      1.21 o 
  -4   3  11      323.55      298.52      3.34 o 
  -3   3  11        0.55       -0.02      0.41 o 
  -2   3  11       22.36       18.50      1.01 o 
  -1   3  11      305.02      293.93      4.67 o 
   0   3  11       36.77       42.63      1.76 o 
   1   3  11       57.62       53.66      2.44 o 
   2   3  11        8.90       10.00      1.10 o 
   3   3  11       75.65       71.79      2.15 o 
   4   3  11       16.22       17.36      1.43 o 
   5   3  11        0.04       -0.10      0.59 o 
   6   3  11       10.88        9.18      2.61 o 
   7   3  11        5.99        2.95      1.05 o 
   8   3  11       11.01        9.00      1.28 o 
 -13   4  11       21.26       14.46      9.50 o 
 -12   4  11        0.36       -0.09      0.78 o 
 -11   4  11        1.84        0.51      0.83 o 
 -10   4  11       92.27       92.44      3.53 o 
  -9   4  11        4.98        5.20      0.74 o 
  -8   4  11       42.20       36.09      1.29 o 
  -7   4  11       48.21       51.65      1.58 o 
  -6   4  11       65.89       61.76      1.66 o 
  -5   4  11      151.24      158.88      2.51 o 
  -4   4  11       11.92       10.30      0.85 o 
  -3   4  11      283.84      277.42      2.45 o 
  -2   4  11       72.78       70.81      1.86 o 
  -1   4  11       69.00       68.56      1.95 o 
   0   4  11        0.46        0.41      0.53 o 
   1   4  11       25.47       22.98      1.72 o 
   2   4  11       34.10       36.85      2.35 o 
   3   4  11      300.48      289.20      5.54 o 
   4   4  11       51.95       56.26      2.51 o 
   5   4  11       11.76        9.67      1.61 o 
   6   4  11        4.86        3.16      1.96 o 
   7   4  11       36.47       33.65      2.11 o 
 -11   5  11       41.60       45.21      2.85 o 
 -10   5  11        7.02        7.61      3.84 o 
  -9   5  11       11.81       15.63      3.28 o 
  -8   5  11       85.49       77.62      2.03 o 
  -7   5  11       29.49       27.45      1.21 o 
  -6   5  11       42.36       49.18      1.94 o 
  -5   5  11       10.72       11.35      2.11 o 
  -4   5  11       58.85       64.72      1.89 o 
  -3   5  11      150.01      149.52      2.93 o 
  -2   5  11        1.50        1.86      0.35 o 
  -1   5  11       27.27       27.70      0.98 o 
   0   5  11        0.35        0.47      0.44 o 
   1   5  11       18.89       17.63      1.06 o 
   2   5  11       16.48       12.56      1.08 o 
   3   5  11       57.28       64.56      2.18 o 
   4   5  11        4.34        3.69      1.06 o 
   5   5  11       20.65       19.06      1.62 o 
   6   5  11        3.28        3.07      1.02 o 
  -9   6  11        3.07        3.55      2.20 o 
  -8   6  11        2.63        2.24      1.47 o 
  -7   6  11       19.51       21.67      2.74 o 
  -6   6  11       35.20       35.52      1.76 o 
  -5   6  11       30.19       37.71      1.88 o 
  -4   6  11        1.11        0.53      0.61 o 
  -3   6  11        0.81        1.04      0.70 o 
  -2   6  11       38.70       46.37      2.02 o 
  -1   6  11        0.52        0.85      0.73 o 
   0   6  11       20.51       16.31      6.79 o 
   1   6  11       43.45       52.48      2.14 o 
   2   6  11        4.50        4.46      1.13 o 
   3   6  11        0.04        0.58      0.74 o 
   4   6  11       84.69       94.19      2.98 o 
  -5   7  11       14.78       13.41      2.22 o 
  -4   7  11       11.55       15.65      2.25 o 
  -3   7  11        6.95        4.11      1.64 o 
  -2   7  11       13.87       16.63      4.49 o 
  -1   7  11       69.23       78.73      2.81 o 
   0   7  11        6.96        5.44      1.77 o 
 -14   0  12        0.40        0.02      0.48 o 
 -13   0  12       45.76       51.67      2.24 o 
 -12   0  12       34.67       38.50      1.61 o 
 -11   0  12       76.37       84.47      2.35 o 
 -10   0  12       32.09       34.01      1.60 o 
  -9   0  12      303.13      292.29      5.90 o 
  -8   0  12     1086.59     1150.24     19.24 o 
  -7   0  12      100.99       98.38      2.57 o 
  -6   0  12      608.14      574.36      7.55 o 
  -5   0  12       57.65       56.95      1.76 o 
  -4   0  12      209.12      211.87      3.31 o 
  -3   0  12      538.03      553.26      9.45 o 
  -2   0  12      300.71      270.87      4.95 o 
  -1   0  12       39.81       32.07      1.61 o 
   0   0  12       33.82       29.15      1.97 o 
   1   0  12        6.92       10.85      1.20 o 
   2   0  12       19.60       26.08      1.67 o 
   3   0  12      899.48      932.87     16.61 o 
   4   0  12      124.38      133.13      4.23 o 
   5   0  12       83.35       84.82      2.99 o 
   6   0  12       36.58       31.38      2.18 o 
   7   0  12       21.26       12.91      9.25 o 
   8   0  12       45.03       59.27      3.65 o 
 -14   1  12        2.68        1.78      0.88 o 
 -13   1  12        6.94        4.60      0.64 o 
 -12   1  12       38.16       41.02      1.13 o 
 -11   1  12       39.39       44.88      1.24 o 
 -10   1  12       34.46       36.55      1.39 o 
  -9   1  12       57.15       54.52      1.22 o 
  -8   1  12        0.42        0.32      0.39 o 
  -7   1  12        2.92        2.70      0.58 o 
  -6   1  12      214.30      214.22      2.53 o 
  -5   1  12       45.50       42.04      1.09 o 
  -4   1  12      121.30      134.94      1.75 o 
  -3   1  12        6.11        5.86      0.63 o 
  -2   1  12      229.34      230.63      3.26 o 
  -1   1  12        3.77        2.49      0.73 o 
   0   1  12      110.46      115.75      2.08 o 
   1   1  12        2.80        2.30      0.76 o 
   2   1  12        0.20        0.07      0.54 o 
   3   1  12        1.35        1.75      0.64 o 
   4   1  12       74.38       67.31      1.88 o 
   5   1  12       17.43       19.21      1.39 o 
   6   1  12      110.59      110.04      2.61 o 
   7   1  12        9.01        5.98      2.99 o 
   8   1  12        8.91        7.71      2.04 o 
 -14   2  12       11.06        0.00      0.59 o 
 -13   2  12        2.55        1.23      1.04 o 
 -12   2  12        4.46        2.35      1.02 o 
 -11   2  12        0.01        0.20      0.34 o 
 -10   2  12        3.72        4.23      0.64 o 
  -9   2  12        1.42        1.74      0.56 o 
  -8   2  12       41.82       42.53      0.95 o 
  -7   2  12       17.40       16.51      0.86 o 
  -6   2  12      108.76      107.51      1.74 o 
  -5   2  12      297.72      303.74      3.43 o 
  -4   2  12        0.05        0.38      0.33 o 
  -3   2  12       86.19       86.12      2.07 o 
  -2   2  12       19.53       15.87      1.05 o 
  -1   2  12        0.88        1.14      0.67 o 
   0   2  12      239.47      241.69      3.68 o 
   1   2  12       24.56       23.65      1.26 o 
   2   2  12      266.86      260.87      3.82 o 
   3   2  12       75.94       64.88      1.99 o 
   4   2  12      111.50      112.85      2.45 o 
   5   2  12      104.01      107.28      2.51 o 
   6   2  12      107.86      111.56      2.83 o 
   7   2  12        1.99        0.85      0.77 o 
   8   2  12       11.85        5.73      2.86 o 
 -13   3  12        0.28       -0.29      0.96 o 
 -12   3  12        1.31        0.38      0.74 o 
 -11   3  12      166.05      172.75      2.66 o 
 -10   3  12       10.36        8.61      1.08 o 
  -9   3  12        1.04        0.75      0.53 o 
  -8   3  12       19.17       17.01      0.97 o 
  -7   3  12      102.80      110.76      2.08 o 
  -6   3  12       26.12       30.40      0.90 o 
  -5   3  12      292.96      275.39      3.04 o 
  -4   3  12       26.13       29.95      1.12 o 
  -3   3  12      346.04      357.48      4.79 o 
  -2   3  12       20.31       26.37      1.36 o 
  -1   3  12      131.26      129.00      4.55 o 
   0   3  12      393.50      386.40      6.23 o 
   1   3  12       43.77       51.02      2.10 o 
   2   3  12      478.31      480.16      6.68 o 
   3   3  12       13.45       18.13      1.27 o 
   4   3  12        1.23        1.20      0.72 o 
   5   3  12        9.85        5.84      2.02 o 
   6   3  12        0.20        0.87      0.76 o 
   7   3  12        6.14        2.76      1.61 o 
 -12   4  12       34.76       40.41      7.40 o 
 -11   4  12        0.39       -0.28      1.23 o 
 -10   4  12       11.01       11.57      2.09 o 
  -9   4  12        2.97        3.81      0.89 o 
  -8   4  12        2.65        2.03      0.66 o 
  -7   4  12       25.56       37.64      1.34 o 
  -6   4  12        4.95        5.03      0.76 o 
  -5   4  12       34.92       33.63      1.65 o 
  -4   4  12        0.53        0.58      0.53 o 
  -3   4  12       26.00       24.90      1.74 o 
  -2   4  12      138.76      136.16      2.96 o 
  -1   4  12       38.15       39.19      1.57 o 
   0   4  12        0.69        0.68      0.85 o 
   1   4  12        0.39        0.31      0.62 o 
   2   4  12       19.40       20.69      1.54 o 
   3   4  12      134.05      124.19      3.66 o 
   4   4  12        0.11       -0.36      0.65 o 
   5   4  12        2.42        1.34      0.86 o 
   6   4  12       29.78       33.28      1.97 o 
 -11   5  12        1.45        0.42      1.09 o 
 -10   5  12       57.76       62.45      3.49 o 
  -9   5  12        9.82       13.05      2.10 o 
  -8   5  12       26.42       29.60      1.59 o 
  -7   5  12        8.50        6.94      0.98 o 
  -6   5  12        0.01        0.26      0.44 o 
  -5   5  12       37.04       35.28      1.53 o 
  -4   5  12        9.03        8.23      1.22 o 
  -3   5  12        6.84        5.54      1.03 o 
  -2   5  12        3.52        2.35      0.83 o 
  -1   5  12        3.83        3.58      0.72 o 
   0   5  12        9.09        7.52      1.06 o 
   1   5  12        0.01        0.13      0.49 o 
   2   5  12        2.61        2.15      1.05 o 
   3   5  12       25.63       26.27      2.07 o 
   4   5  12       35.79       27.78      2.10 o 
   5   5  12        1.89        2.16      1.20 o 
  -8   6  12       16.99       21.57      3.37 o 
  -7   6  12        0.00        0.06      0.41 o 
  -6   6  12       23.98       24.00      3.44 o 
  -5   6  12       18.20       16.87      2.32 o 
  -4   6  12       27.23       29.43      5.10 o 
  -3   6  12       79.89       94.41      2.63 o 
  -2   6  12        1.99        1.40      0.77 o 
  -1   6  12        0.29        0.34      0.64 o 
   0   6  12        3.35        2.57      1.09 o 
   1   6  12       14.60       10.26      1.82 o 
   2   6  12        0.14       -0.05      0.56 o 
 -14   1  13       19.16       12.17      4.51 o 
 -13   1  13        0.26        0.06      0.44 o 
 -12   1  13        1.81        1.63      0.54 o 
 -11   1  13       18.96       20.74      0.98 o 
 -10   1  13       19.48       17.97      0.94 o 
  -9   1  13       18.99       19.62      1.19 o 
  -8   1  13       78.83       83.85      1.96 o 
  -7   1  13       14.79       13.61      0.79 o 
  -6   1  13      501.11      524.94      5.85 o 
  -5   1  13        2.38        2.28      0.67 o 
  -4   1  13      201.20      192.03      2.43 o 
  -3   1  13       92.16       99.96      1.84 o 
  -2   1  13      260.17      256.14      3.95 o 
  -1   1  13      108.59      104.85      2.30 o 
   0   1  13       62.85       53.90      1.82 o 
   1   1  13        8.21        7.46      0.90 o 
   2   1  13       27.37       32.94      1.58 o 
   3   1  13        8.60        7.56      1.33 o 
   4   1  13       93.02       84.18      2.41 o 
   5   1  13        5.76        5.06      1.66 o 
   6   1  13       36.38       34.84      1.77 o 
   7   1  13       24.20       25.13      1.94 o 
 -13   2  13        0.01       -0.06      0.85 o 
 -12   2  13       10.26        5.57      2.16 o 
 -11   2  13       24.75       25.62      1.05 o 
 -10   2  13        2.05        1.48      0.65 o 
  -9   2  13       49.10       53.85      1.70 o 
  -8   2  13        6.94        5.45      0.56 o 
  -7   2  13        2.61        2.58      0.55 o 
  -6   2  13       16.92       17.37      1.00 o 
  -5   2  13       15.15       13.94      0.77 o 
  -4   2  13       19.98       21.55      1.00 o 
  -3   2  13       43.16       39.77      2.28 o 
  -2   2  13        5.24        4.58      0.80 o 
  -1   2  13       96.87      100.20      2.59 o 
   0   2  13        3.70        4.93      0.84 o 
   1   2  13       22.20       19.81      1.37 o 
   2   2  13      347.55      366.06      6.24 o 
   3   2  13        1.88        1.17      0.82 o 
   4   2  13       86.15       85.58      2.33 o 
   5   2  13       87.26       89.91      2.61 o 
   6   2  13       19.42        9.78      4.38 o 
   7   2  13       14.54       10.36      4.70 o 
 -13   3  13        7.30        5.46      3.03 o 
 -12   3  13       49.75       53.91      2.83 o 
 -11   3  13        2.42        1.66      0.71 o 
 -10   3  13       23.82       25.63      1.79 o 
  -9   3  13        2.65        2.99      0.64 o 
  -8   3  13       29.38       27.84      1.30 o 
  -7   3  13        2.65        4.83      0.73 o 
  -6   3  13       11.63       12.94      0.72 o 
  -5   3  13        5.65        5.48      0.50 o 
  -4   3  13       15.41       16.46      0.82 o 
  -3   3  13       95.40       99.87      2.44 o 
  -2   3  13       49.56       52.07      1.83 o 
  -1   3  13        5.75        3.18      0.97 o 
   0   3  13        1.38        2.77      0.88 o 
   1   3  13       59.19       56.96      2.11 o 
   2   3  13        0.07       -0.28      0.77 o 
   3   3  13       27.04       26.33      1.65 o 
   4   3  13       83.95       82.27      2.51 o 
   5   3  13        0.27        0.23      0.59 o 
   6   3  13       43.36       47.78      2.30 o 
 -12   4  13        1.14        0.43      1.02 o 
 -11   4  13        3.42        3.00      1.60 o 
 -10   4  13       46.33       50.22      3.73 o 
  -9   4  13       34.67       30.17      1.89 o 
  -8   4  13       26.01       29.50      1.50 o 
  -7   4  13        9.48       10.05      1.07 o 
  -6   4  13       38.16       36.56      1.66 o 
  -5   4  13        0.03        0.65      0.61 o 
  -4   4  13      122.74      124.59      2.84 o 
  -3   4  13        1.72        0.79      0.52 o 
  -2   4  13       20.90       21.06      1.38 o 
  -1   4  13       40.58       47.21      2.03 o 
   0   4  13       25.48       25.13      1.51 o 
   1   4  13       63.87       60.62      2.50 o 
   2   4  13       71.60       67.71      2.84 o 
   3   4  13       19.40       15.81      1.86 o 
   4   4  13       27.69       26.42      2.62 o 
   5   4  13       14.01       16.08      2.32 o 
 -10   5  13        7.47        5.53      1.81 o 
  -9   5  13        3.25        4.84      1.71 o 
  -8   5  13        2.89        2.32      0.84 o 
  -7   5  13       64.01       65.89      2.27 o 
  -6   5  13        0.74        1.05      0.65 o 
  -5   5  13        2.39        1.34      0.81 o 
  -4   5  13        0.32        0.46      0.76 o 
  -3   5  13        0.17       -0.02      0.48 o 
  -2   5  13       24.53       20.66      5.01 o 
  -1   5  13       32.36       34.00      1.64 o 
   0   5  13        0.03       -0.11      0.45 o 
   1   5  13       20.36       22.96      1.61 o 
   2   5  13        0.05        0.85      0.94 o 
   3   5  13        6.42        5.81      1.30 o 
  -7   6  13       19.97       18.86      2.96 o 
  -6   6  13        0.88        0.86      0.83 o 
  -5   6  13        1.51        4.49      1.08 o 
  -4   6  13        7.22        3.80      1.45 o 
  -3   6  13       14.32       10.84      3.54 o 
  -2   6  13        3.39        3.17      1.10 o 
  -1   6  13        7.19        4.72      1.79 o 
   0   6  13       40.46       39.49      4.79 o 
   1   6  13        0.49        0.44      0.76 o 
 -13   0  14       65.72       69.58      3.30 o 
 -12   0  14        3.65        1.42      1.58 o 
 -11   0  14      138.90      129.59      4.09 o 
 -10   0  14       17.67       14.86      1.75 o 
  -9   0  14       25.51       28.81      1.71 o 
  -8   0  14       59.13       57.27      2.52 o 
  -7   0  14       77.97       86.37      3.07 o 
  -6   0  14       15.35       15.58      1.52 o 
  -5   0  14        0.05        0.81      0.60 o 
  -4   0  14      125.39      122.78      2.87 o 
  -3   0  14       27.87       32.15      1.93 o 
  -2   0  14       25.75       30.76      1.89 o 
  -1   0  14        4.71        5.47      1.21 o 
   0   0  14       23.32       23.38      2.03 o 
   1   0  14      289.38      292.09      8.02 o 
   2   0  14      282.72      285.47     21.16 o 
   3   0  14       21.94       18.46      1.97 o 
   4   0  14       58.43       57.80      2.98 o 
   5   0  14      200.24      197.02      9.69 o 
   6   0  14       56.97       56.43      3.24 o 
   7   0  14        1.90        1.61      1.60 o 
 -13   1  14       10.01        6.13      2.58 o 
 -12   1  14        5.40        3.35      1.48 o 
 -11   1  14       27.71       31.33      1.33 o 
 -10   1  14        0.52        0.40      0.46 o 
  -9   1  14      133.46      134.11      2.48 o 
  -8   1  14        9.95       11.90      1.07 o 
  -7   1  14        6.73        7.40      0.73 o 
  -6   1  14      112.45      114.86      2.03 o 
  -5   1  14        4.73        2.54      0.62 o 
  -4   1  14        8.13        8.80      0.79 o 
  -3   1  14        0.35        0.27      0.43 o 
  -2   1  14       31.30       30.67      1.52 o 
  -1   1  14        6.74        8.06      0.94 o 
   0   1  14       13.16       15.02      1.59 o 
   1   1  14       38.79       38.62      1.73 o 
   2   1  14        5.59        5.82      0.98 o 
   3   1  14        0.00        0.14      0.51 o 
   4   1  14      148.38      148.28      3.50 o 
   5   1  14        0.02        0.09      0.64 o 
   6   1  14        2.95        1.64      1.02 o 
 -13   2  14        0.34        0.35      0.95 o 
 -12   2  14        0.00       -0.22      0.48 o 
 -11   2  14       12.48        9.61      3.95 o 
 -10   2  14        0.28        0.82      0.56 o 
  -9   2  14        7.79        6.73      0.67 o 
  -8   2  14       35.87       39.61      1.31 o 
  -7   2  14       34.72       29.66      1.21 o 
  -6   2  14       25.13       28.40      1.14 o 
  -5   2  14       83.12       76.02      1.71 o 
  -4   2  14       77.57       71.17      1.74 o 
  -3   2  14        1.91        2.73      0.87 o 
  -2   2  14       57.36       60.57      1.80 o 
  -1   2  14       69.51       66.49      2.15 o 
   0   2  14        0.78        1.57      0.81 o 
   1   2  14      238.44      231.59      4.23 o 
   2   2  14        5.66        7.23      1.15 o 
   3   2  14        3.04        3.86      1.11 o 
   4   2  14        0.75        0.36      0.73 o 
   5   2  14        3.52        2.08      1.11 o 
   6   2  14        9.47        6.25      3.17 o 
 -12   3  14        0.01       -0.73      1.17 o 
 -11   3  14        1.53        0.53      0.78 o 
 -10   3  14       13.07       14.11      1.16 o 
  -9   3  14        1.33        1.16      0.57 o 
  -8   3  14        0.07       -0.11      0.51 o 
  -7   3  14      139.75      142.70      2.89 o 
  -6   3  14        0.00        0.51      0.43 o 
  -5   3  14      113.45      104.95      2.18 o 
  -4   3  14       12.97       13.37      1.05 o 
  -3   3  14       31.79       37.49      1.74 o 
  -2   3  14      108.78      112.00      2.80 o 
  -1   3  14        1.80        1.28      0.73 o 
   0   3  14       50.37       49.95      2.43 o 
   1   3  14        6.97        6.92      1.19 o 
   2   3  14      118.40      121.12      3.91 o 
   3   3  14       24.46       25.58      1.67 o 
   4   3  14       29.98       31.68      2.33 o 
   5   3  14        3.09        1.52      1.04 o 
 -11   4  14        1.85        3.09      1.48 o 
 -10   4  14       20.91       27.20      2.51 o 
  -9   4  14       11.57       15.06      1.15 o 
  -8   4  14       10.20        8.05      1.43 o 
  -7   4  14        6.94        4.95      1.01 o 
  -6   4  14        3.41        2.72      0.90 o 
  -5   4  14        2.77        3.53      0.92 o 
  -4   4  14       32.42       32.85      1.65 o 
  -3   4  14        0.53        1.20      0.82 o 
  -2   4  14       17.87       19.25      1.64 o 
  -1   4  14        2.09        2.38      0.89 o 
   0   4  14        9.33       10.48      1.42 o 
   1   4  14       10.25        8.76      1.74 o 
   2   4  14       22.43       18.33      1.93 o 
   3   4  14       23.54       24.25      1.89 o 
   4   4  14        5.89        7.33      1.42 o 
  -9   5  14        7.33        9.90      2.37 o 
  -8   5  14        0.27        0.10      0.55 o 
  -7   5  14        1.90        1.46      1.00 o 
  -6   5  14        7.95        5.49      1.39 o 
  -5   5  14        0.32        0.45      0.65 o 
  -4   5  14        8.51        6.56      2.32 o 
  -3   5  14       50.79       54.34      2.23 o 
  -2   5  14        1.20        0.85      0.78 o 
  -1   5  14        0.14        0.24      0.70 o 
   0   5  14        9.34        9.35      1.42 o 
   1   5  14        1.52        2.33      1.00 o 
   2   5  14       18.51       10.69      2.28 o 
  -4   6  14        4.78        3.40      1.42 o 
  -3   6  14        0.62        0.59      0.88 o 
 -13   1  15       12.82       13.19      2.60 o 
 -12   1  15        3.52        1.30      0.69 o 
 -11   1  15        0.59        0.80      0.60 o 
 -10   1  15        0.81        0.71      0.52 o 
  -9   1  15      152.06      149.31      2.86 o 
  -8   1  15       82.14       81.70      2.11 o 
  -7   1  15       63.27       63.70      1.91 o 
  -6   1  15        0.92        1.66      0.57 o 
  -5   1  15        1.00        1.02      0.51 o 
  -4   1  15       59.86       56.81      1.43 o 
  -3   1  15        6.90        6.49      0.85 o 
  -2   1  15        5.30        6.28      0.95 o 
  -1   1  15        2.01        1.82      0.83 o 
   0   1  15        0.22        0.29      0.59 o 
   1   1  15      124.35      124.65      3.79 o 
   2   1  15       48.41       45.13      2.17 o 
   3   1  15       10.58        8.56      1.48 o 
   4   1  15        6.78        6.87      1.33 o 
   5   1  15       39.47       35.90      6.51 o 
 -12   2  15       35.78       37.05      4.67 o 
 -11   2  15        0.62        0.88      0.76 o 
 -10   2  15       10.03        7.76      3.19 o 
  -9   2  15        1.49        0.17      0.50 o 
  -8   2  15        1.90        1.77      0.73 o 
  -7   2  15       67.99       68.97      1.85 o 
  -6   2  15       26.53       23.46      1.26 o 
  -5   2  15       37.76       40.01      1.36 o 
  -4   2  15       13.23        9.23      1.54 o 
  -3   2  15       33.12       27.75      1.69 o 
  -2   2  15        8.03        9.18      1.09 o 
  -1   2  15       67.29       67.69      2.31 o 
   0   2  15      170.00      169.77      3.59 o 
   1   2  15        0.64        1.30      0.89 o 
   2   2  15        5.87        8.00      1.29 o 
   3   2  15        4.24        5.72      1.33 o 
   4   2  15        0.03       -0.26      0.69 o 
   5   2  15        2.03        1.19      0.97 o 
 -11   3  15        2.54        0.28      0.75 o 
 -10   3  15       20.99       18.63      1.47 o 
  -9   3  15        5.49        5.79      0.89 o 
  -8   3  15        0.01        1.14      0.68 o 
  -7   3  15        2.05        2.03      0.79 o 
  -6   3  15      114.52      106.18      2.79 o 
  -5   3  15       16.67       16.00      0.90 o 
  -4   3  15       35.74       33.07      1.61 o 
  -3   3  15       22.00       19.76      1.56 o 
  -2   3  15        4.50        4.07      1.02 o 
  -1   3  15       50.11       44.23      2.08 o 
   0   3  15        0.07        0.37      0.72 o 
   1   3  15      108.90      103.20      3.19 o 
   2   3  15        2.06        2.37      1.22 o 
   3   3  15       97.92      101.28      3.21 o 
   4   3  15        0.15        0.06      0.65 o 
 -10   4  15        1.08        1.99      0.90 o 
  -9   4  15        8.20        5.02      1.07 o 
  -8   4  15       71.32       70.38      2.11 o 
  -7   4  15       12.79       14.49      1.32 o 
  -6   4  15       45.18       45.61      1.91 o 
  -5   4  15        6.90        2.36      0.88 o 
  -4   4  15       40.74       36.56      1.82 o 
  -3   4  15        5.44        3.27      1.56 o 
  -2   4  15       52.09       56.83      2.26 o 
  -1   4  15        8.77        6.03      1.47 o 
   0   4  15       33.96       34.30      2.14 o 
   1   4  15       64.87       58.97      2.84 o 
   2   4  15        3.66        3.32      1.23 o 
  -7   5  15       21.93       30.31      1.92 o 
  -6   5  15        4.37        2.94      1.01 o 
  -5   5  15       33.92       40.11      1.93 o 
  -4   5  15        3.70        1.69      1.11 o 
  -3   5  15       18.01       16.33      4.54 o 
  -2   5  15        0.33        0.57      0.80 o 
  -1   5  15        0.01       -0.55      0.84 o 
   0   5  15        0.08       -0.58      0.92 o 
 -12   0  16       87.91       93.12      3.15 o 
 -11   0  16       37.13       40.12      2.17 o 
 -10   0  16        4.31        4.26      1.32 o 
  -9   0  16       59.84       55.68      2.42 o 
  -8   0  16       32.96       30.97      1.98 o 
  -7   0  16      269.11      290.04      7.79 o 
  -6   0  16       22.39       23.70      1.81 o 
  -5   0  16       67.17       67.54      2.32 o 
  -4   0  16       32.28       38.99      2.19 o 
  -3   0  16       92.62       96.91      2.80 o 
  -2   0  16       14.50       17.21      3.02 o 
  -1   0  16       13.79       15.39      1.89 o 
   0   0  16        1.32        0.56      0.97 o 
   1   0  16       22.91       25.50      2.65 o 
   2   0  16       40.91       41.64      2.97 o 
   3   0  16       48.98       48.17      3.95 o 
   4   0  16      133.49      139.06      6.59 o 
 -12   1  16        0.08       -0.23      0.59 o 
 -11   1  16        7.91        5.90      0.97 o 
 -10   1  16        4.62        2.99      0.77 o 
  -9   1  16        0.00        0.21      0.52 o 
  -8   1  16       72.55       76.25      1.97 o 
  -7   1  16       41.27       41.97      1.56 o 
  -6   1  16        7.96        7.82      0.98 o 
  -5   1  16        7.35        8.73      0.89 o 
  -4   1  16        4.23        4.06      0.75 o 
  -3   1  16        0.09        0.15      0.45 o 
  -2   1  16       13.80       14.21      1.38 o 
  -1   1  16       14.15       14.25      1.60 o 
   0   1  16       19.48       21.50      1.75 o 
   1   1  16       51.97       51.38      2.34 o 
   2   1  16       65.02       62.05      2.53 o 
   3   1  16       11.22       12.07      2.06 o 
   4   1  16        1.34        1.99      1.03 o 
 -11   2  16       13.74        9.05      3.54 o 
 -10   2  16        1.17        1.37      0.76 o 
  -9   2  16        9.72        9.79      1.13 o 
  -8   2  16        0.04        0.23      0.47 o 
  -7   2  16       45.31       50.65      2.40 o 
  -6   2  16       36.54       32.15      1.51 o 
  -5   2  16       22.33       21.12      1.62 o 
  -4   2  16       11.25       10.73      1.07 o 
  -3   2  16        0.98        1.16      0.65 o 
  -2   2  16       54.82       55.69      2.07 o 
  -1   2  16       12.27       11.78      1.34 o 
   0   2  16       45.92       45.05      2.34 o 
   1   2  16       16.90       19.16      1.61 o 
   2   2  16        0.33       -0.29      0.69 o 
   3   2  16        1.88        2.84      1.23 o 
 -10   3  16       13.41       10.71      1.41 o 
  -9   3  16       14.23       12.97      1.19 o 
  -8   3  16       16.32       13.88      1.28 o 
  -7   3  16        2.54        1.61      0.80 o 
  -6   3  16        2.83        3.14      0.94 o 
  -5   3  16       35.04       34.79      1.81 o 
  -4   3  16        2.89        1.98      0.90 o 
  -3   3  16       19.97       20.00      1.30 o 
  -2   3  16        5.02        5.50      1.30 o 
  -1   3  16        3.11        3.32      1.11 o 
   0   3  16        3.74        2.67      1.33 o 
   1   3  16       23.47       20.98      2.13 o 
   2   3  16        0.93        1.47      1.16 o 
  -8   4  16        4.56        4.53      1.00 o 
  -7   4  16        6.03        4.57      1.10 o 
  -6   4  16        9.12        4.48      2.09 o 
  -5   4  16        2.06        0.89      0.74 o 
  -4   4  16       25.02       25.86      2.40 o 
  -3   4  16       28.19       28.64      5.49 o 
  -2   4  16        5.70        2.89      1.28 o 
  -1   4  16        0.92        1.25      0.97 o 
   0   4  16       31.26       36.75      2.14 o 
   1   4  16       10.61       10.67      5.46 o 
 -11   1  17        7.07        5.67      1.31 o 
 -10   1  17        8.56        8.47      1.17 o 
  -9   1  17        7.02        7.53      1.04 o 
  -8   1  17        5.28        4.25      1.03 o 
  -7   1  17       35.82       31.24      1.74 o 
  -6   1  17        2.44        2.70      0.80 o 
  -5   1  17       40.14       42.80      1.56 o 
  -4   1  17       28.02       30.83      1.45 o 
  -3   1  17       19.39       19.66      1.24 o 
  -2   1  17        1.56        1.06      0.69 o 
  -1   1  17        7.13        6.48      1.21 o 
   0   1  17       53.15       51.12      2.42 o 
   1   1  17       10.72       12.85      1.76 o 
   2   1  17       54.83       58.37      2.78 o 
 -10   2  17        0.41        0.94      0.84 o 
  -9   2  17        0.44        0.44      0.66 o 
  -8   2  17       19.16       15.17      3.59 o 
  -7   2  17        1.24        0.21      0.52 o 
  -6   2  17       55.30       59.04      2.22 o 
  -5   2  17       37.78       37.94      1.81 o 
  -4   2  17       46.84       48.03      1.70 o 
  -3   2  17        1.30        1.56      0.69 o 
  -2   2  17        0.02       -0.79      0.79 o 
  -1   2  17       65.52       73.11      2.61 o 
   0   2  17       12.82       12.00      1.67 o 
   1   2  17      116.35      120.35      4.05 o 
   2   2  17        0.03       -0.02      0.56 o 
  -9   3  17        0.77        1.83      0.90 o 
  -8   3  17        5.55        4.04      1.00 o 
  -7   3  17        2.65        1.48      0.90 o 
  -6   3  17        7.57        5.76      1.59 o 
  -5   3  17        2.16        1.20      1.09 o 
  -4   3  17      108.06      124.77      3.60 o 
  -3   3  17        4.52        3.59      0.90 o 
  -2   3  17       27.04       26.68      1.97 o 
  -1   3  17        0.05       -0.16      0.78 o 
   0   3  17       57.35       57.62      2.82 o 
  -6   4  17        2.61        1.27      0.91 o 
  -5   4  17        3.54        1.94      1.65 o 
  -4   4  17       30.97       33.95      2.14 o 
  -3   4  17        6.74        4.54      2.38 o 
  -9   0  18        6.16        5.45      1.39 o 
  -8   0  18      120.16      129.96      4.10 o 
  -7   0  18        0.07        1.28      1.39 o 
  -6   0  18       23.89       25.01      2.15 o 
  -5   0  18       17.92       18.37      1.87 o 
  -4   0  18       22.33       21.06      2.35 o 
  -3   0  18        0.23        0.34      0.81 o 
  -2   0  18        9.56        8.46      1.87 o 
  -1   0  18        9.05        7.61      1.88 o 
   0   0  18       43.01       39.19      3.51 o 
   1   0  18        3.72        3.86      1.81 o 
  -9   1  18       35.38       32.16      4.12 o 
  -8   1  18        0.48        0.49      0.74 o 
  -7   1  18       24.76       26.18      1.60 o 
  -6   1  18       15.25        9.60      1.77 o 
  -5   1  18       13.52       10.90      1.42 o 
  -4   1  18        0.17        0.59      0.62 o 
  -3   1  18        3.79        4.01      0.96 o 
  -2   1  18        2.19        2.68      1.02 o 
  -1   1  18       18.60       13.77      1.62 o 
   0   1  18       13.65       12.30      1.93 o 
  -8   2  18        0.00        0.56      0.75 o 
  -7   2  18       54.50       54.14      2.66 o 
  -6   2  18       13.92       10.49      2.13 o 
  -5   2  18        3.14        1.44      0.80 o 
  -4   2  18        0.14        0.13      0.56 o 
  -3   2  18        3.48        4.20      1.07 o 
  -2   2  18        6.94        5.67      1.25 o 
  -1   2  18        2.69        2.14      0.99 o 
  -6   3  18        0.39       -0.48      1.09 o 
  -5   3  18       11.99        9.19      2.81 o 
  -4   3  18       20.22       16.77      3.54 o 
  -3   3  18        4.31        2.40      1.15 o 
  -6   1  19        8.88        7.11      1.31 o 
  -5   1  19        0.23        0.22      0.71 o 
  -4   1  19       32.92       34.97      1.76 o 
  -3   1  19       13.32       14.36      1.40 o 
                                                 
